# Supplementary material for: The measurement of binding affinities by NMR chemical shift perturbation
Source: J Biomol NMR. 2022 Aug 3;76(4):153–63. doi: 10.1007/s10858-022-00402-3 (PMC9427925; doi:10.1007/s10858-022-00402-3)
Supplement: Supplementary file 2 — Supplementary file2 (XLSX 32 KB) [file 10858_2022_402_MOESM2_ESM.xlsx]

## Sheet: HisJ N
HisJ	N shifts	filtered, Kd<0.2, |Ddmax|>0.15
dataset	Res #	kd	error	|ddmax|
I84	84	0.007	0.0219	0.189
I149	149	0.0166	0.0146	0.496
R203	203	0.0281	0.0648	0.1669
G201	201	0.0298	0.0285	0.3994	orange:significantly small Kd
K79	79	0.0349	0.0209	0.622	blue: significantly large Kd
K101	101	0.0362	0.0347	0.3853	using 99% CI
T127	127	0.0368	0.0173	0.7826
Y226	226	0.0369	0.061	0.2227
A64	64	0.0396	0.0927	0.1562
F128	128	0.0426	0.0737	0.2096
K231	231	0.0487	0.0749	0.233
I138	138	0.0493	0.0845	0.2086
E83	83	0.0506	0.0665	0.2718
E139	139	0.0506	0.0519	0.3482
S151	151	0.0513	0.0259	0.706
D14	14	0.0517	0.0183	1.007
Q121	121	0.0517	0.0382	0.4828
T77	77	0.052	0.018	1.031
K179	179	0.0522	0.0437	0.4253
K232	232	0.0523	0.0751	0.2483
K189	189	0.053	0.0195	0.9672
E170	170	0.0531	0.0088	2.16
R96	96	0.0532	0.032	0.5916
I59	59	0.0534	0.0404	0.4702
L97	97	0.0538	0.0102	1.882
Y17	17	0.0539	0.0061	3.143
A161	161	0.0539	0.0654	0.2936
V177	177	0.054	0.0387	0.496
Y239	239	0.0543	0.0241	0.8006
A18	18	0.0552	0.0077	2.551
M71	71	0.0552	0.0303	0.6468
G178	178	0.0553	0.1025	0.192
L90	90	0.0555	0.0224	0.8785
N53	53	0.0556	0.0453	0.4355
Q106	106	0.0556	0.0386	0.5117
F194	194	0.0557	0.0052	3.792
Y91	91	0.0558	0.0285	0.6948
D159	159	0.0559	0.0644	0.3084
G185	185	0.0565	0.0456	0.4401
Q125	125	0.0567	0.0159	1.266
S22	22	0.0571	0.0243	0.8324
L120	120	0.0571	0.0175	1.156
S73	73	0.0572	0.1166	0.174
Q146	146	0.0574	0.1086	0.1874
G122	122	0.0575	0.0311	0.6567
T198	198	0.0575	0.0131	1.558
T123	123	0.0577	0.0139	1.473
F162	162	0.0577	0.0122	1.672
L112	112	0.0579	0.0297	0.6902
K89	89	0.058	0.0403	0.5096
D190	190	0.0582	0.0093	2.228
G197	197	0.0582	0.0483	0.4276
K174	174	0.0584	0.0342	0.605
N130	130	0.0585	0.0351	0.5909
D235	235	0.0586	0.086	0.2416
F236	236	0.0587	0.0387	0.5372
G195	195	0.0589	0.0784	0.2664
D88	88	0.0592	0.047	0.4458
G171	171	0.0595	0.0112	1.883
V238	238	0.0597	0.0275	0.7685
G240	240	0.0601	0.0389	0.5481
K228	228	0.0602	0.0812	0.2628
I105	105	0.0607	0.0572	0.3761
A57	57	0.0613	0.1351	0.1606
K115	115	0.0615	0.0347	0.6274
G129	129	0.0622	0.0527	0.4182
T87	87	0.0634	0.0869	0.2583
Q82	82	0.0636	0.0897	0.2511
A160	160	0.0636	0.0707	0.3184
V30	30	0.0637	0.0921	0.2447
I140	140	0.0638	0.0625	0.3612
E21	21	0.064	0.0832	0.2724
R43	43	0.064	0.0607	0.3733
R210	210	0.0647	0.048	0.4763
I76	76	0.0652	0.0361	0.6396
L36	36	0.0653	0.1529	0.1511
K23	23	0.0657	0.0819	0.2838
N214	214	0.0674	0.0984	0.2423
L173	173	0.0677	0.0652	0.3676
D33	33	0.0679	0.0466	0.5158
R157	157	0.0692	0.0426	0.575
E131	131	0.0696	0.0393	0.6267
K182	182	0.0696	0.0782	0.3148
T154	154	0.07	0.0596	0.4152
T124	124	0.0704	0.0208	1.2
V99	99	0.0708	0.0744	0.3368
F183	183	0.0708	0.0645	0.3887
T108	108	0.0718	0.119	0.2136
Y143	143	0.0727	0.0937	0.2749
Y150	150	0.0785	0.1528	0.1823
F86	86	0.0802	0.0339	0.8409
Q163	163	0.0826	0.0348	0.8464
T16	16	0.0838	0.0319	0.9372
H132	132	0.0848	0.1332	0.2273
R80	80	0.0935	0.1157	0.2904
L58	58	0.0964	0.1972	0.176
L29	29	0.1161	0.2544	0.1684

## Sheet: HisJ H
HisJ H shifts		filtered, Kd<0.2, |Ddmax|>0.03
dataset	Res #	kd	error	|ddmax|
D35	35	0.0082	0.0137	0.0332
V51	51	0.0194	0.025	0.03249
L74	74	0.02	0.0115	0.07248
T13	13	0.0222	0.0167	0.05377
E78	78	0.0257	0.0144	0.07035	orange:significantly small Kd
M3	3	0.0274	0.0191	0.05559	blue: significantly large Kd
A212	212	0.0307	0.0364	0.03207	using 99% CI
I149	149	0.0329	0.0094	0.1317
I11	11	0.0336	0.0277	0.04541
Q47	47	0.0338	0.0388	0.03254
T198	198	0.0355	0.0215	0.06126
Q121	121	0.0368	0.0243	0.05585
S73	73	0.0386	0.045	0.03144
D180	180	0.0406	0.0213	0.06964
R80	80	0.0409	0.0306	0.0487
R10	10	0.042	0.0386	0.03953
T127	127	0.0422	0.0104	0.1469
G199	199	0.0431	0.0041	0.3831
M71	71	0.0433	0.0451	0.03467
M200	200	0.0441	0.0399	0.03991
Y17	17	0.0445	0.0113	0.1417
K101	101	0.0473	0.01	0.1704
Y226	226	0.0479	0.0379	0.04527
N53	53	0.0485	0.0315	0.05523
D14	14	0.0487	0.0063	0.277
T16	16	0.0488	0.0051	0.3416
D152	152	0.0493	0.0505	0.03491
F234	234	0.0495	0.0147	0.1205
L90	90	0.05	0.0095	0.1881
F128	128	0.0501	0.0133	0.1345
D235	235	0.0513	0.0076	0.2405
I140	140	0.0514	0.0233	0.07873
K89	89	0.0517	0.0445	0.04138
F162	162	0.052	0.0154	0.1202
E170	170	0.0525	0.0055	0.3418
K189	189	0.0527	0.0077	0.2445
H132	132	0.0528	0.0168	0.1117
L97	97	0.053	0.012	0.1577
V98	98	0.053	0.0531	0.03554
F172	172	0.0531	0.014	0.1349
K179	179	0.0531	0.0307	0.06163
K231	231	0.0533	0.0302	0.0628
G171	171	0.0534	0.0284	0.06691
L229	229	0.0535	0.0209	0.09092
V117	117	0.0537	0.0142	0.1344
G129	129	0.054	0.0118	0.1633
T108	108	0.0544	0.0421	0.0459
A57	57	0.0545	0.0105	0.1848
G201	201	0.0545	0.0226	0.08577
I59	59	0.0546	0.0089	0.2173
Y239	239	0.0547	0.026	0.07487
G184	184	0.0548	0.0491	0.0397
Q175	175	0.0552	0.0461	0.04252
G241	241	0.0552	0.0227	0.0864
D223	223	0.0553	0.0337	0.05823
F236	236	0.0554	0.0119	0.1659
L120	120	0.0556	0.007	0.2818
A134	134	0.0556	0.0149	0.1327
F20	20	0.0557	0.0077	0.2579
Y150	150	0.0558	0.0186	0.1063
K204	204	0.0558	0.0359	0.05514
G240	240	0.0558	0.0098	0.2019
A100	100	0.0559	0.0385	0.05164
G118	118	0.0559	0.046	0.04312
K174	174	0.056	0.0097	0.2064
A18	18	0.0563	0.0242	0.08253
S151	151	0.0563	0.0233	0.08564
D56	56	0.0564	0.0116	0.1733
G197	197	0.0564	0.0059	0.3411
K79	79	0.0565	0.0252	0.07945
S22	22	0.0566	0.012	0.1671
D33	33	0.0571	0.0334	0.06062
K113	113	0.0571	0.0216	0.09377
K115	115	0.0573	0.0219	0.0929
I84	84	0.0575	0.0511	0.03988
R96	96	0.0576	0.0075	0.2741
G122	122	0.0576	0.0389	0.05254
V238	238	0.0579	0.0106	0.1934
K23	23	0.058	0.0327	0.0629
I34	34	0.058	0.0357	0.05762
S187	187	0.0581	0.0147	0.1397
Y91	91	0.0582	0.01	0.2072
V119	119	0.0586	0.0322	0.06449
E21	21	0.0587	0.017	0.1228
Q125	125	0.0587	0.0055	0.3775
N130	130	0.0587	0.0149	0.1397
K228	228	0.0592	0.0367	0.05722
L112	112	0.0599	0.018	0.118
K192	192	0.0604	0.0351	0.06093
D190	190	0.0606	0.0172	0.1248
F194	194	0.0616	0.0163	0.1336
M220	220	0.0617	0.0542	0.04031
E131	131	0.0619	0.0121	0.1807
T77	77	0.062	0.0063	0.3462
N148	148	0.0632	0.025	0.08952
R221	221	0.0633	0.0684	0.03275
G114	114	0.0634	0.0418	0.05378
T124	124	0.0637	0.0253	0.0891
D159	159	0.0641	0.0337	0.06739
I105	105	0.0645	0.037	0.06179
A161	161	0.0647	0.0272	0.08418
Y143	143	0.0651	0.0255	0.09049
E83	83	0.0652	0.0437	0.05281
I138	138	0.0653	0.0718	0.03219
K38	38	0.0678	0.0702	0.03415
F32	32	0.0703	0.01	0.25
E219	219	0.072	0.064	0.0399
Q82	82	0.0728	0.0675	0.03824
T154	154	0.0729	0.0775	0.03329
V30	30	0.073	0.0717	0.03609
G12	12	0.0748	0.0615	0.04314
R203	203	0.0755	0.0499	0.05361
T225	225	0.0774	0.0779	0.03526
L173	173	0.0809	0.0133	0.2165
E110	110	0.083	0.0959	0.03083
F86	86	0.0869	0.0756	0.04107
D147	147	0.0947	0.0312	0.109
A85	85	0.1001	0.0686	0.05284
L40	40	0.1095	0.0895	0.04477
A222	222	0.1129	0.0845	0.04912

## Sheet: SH3b N
SH3b	N shifts	filtered Kd<1 mM, |Ddmax|>0.15
dataset	Column1	kd	error	|ddmax|
Y12	12	0.1689	0.2266	0.2208		orange:significantly small Kd
K55	55	0.2184	0.4302	0.1521		blue: significantly large Kd
G9	9	0.2192	0.3442	0.1906		using 99% CI
Q56	56	0.2286	0.1273	0.5406
G63	63	0.2455	0.3604	0.2063
F33	33	0.2499	0.436	0.1734
T10	10	0.2572	0.1907	0.4094
T30	30	0.2627	0.1375	0.5815
Q38	38	0.2758	0.4569	0.1846
T65	65	0.2776	0.2082	0.4083
S14	14	0.2791	0.1828	0.4681
N6	6	0.2823	0.0854	1.014
M54	54	0.2859	0.0774	1.135
G31	31	0.2864	0.1453	0.6059
Y8	8	0.2878	0.1464	0.6059
V53	53	0.2954	0.0915	0.9946
T5	5	0.3	0.2303	0.4031
N600	600	0.3106	0.0569	1.699		N600 is the N6 sidechain
R71	71	0.3119	0.1931	0.5019
L11	11	0.32	0.3748	0.267
D57	57	0.3359	0.5409	0.1958
E15	15	0.3493	0.3298	0.3356
E52	52	0.3765	0.1308	0.9267
K13	13	0.4177	0.2424	0.5664
V76	76	0.6106	0.6706	0.331

## Sheet: SH3b H
SH3b	H shifts	filtered, Kd<1 mM, |Ddmax|>0.03
dataset	Column1	kd	error	|ddmax|
W61	61	0.1287	0.0666	0.05737	orange:significantly small Kd
E15	15	0.1658	0.069	0.07115	blue: significantly large Kd
M54	54	0.1816	0.1009	0.05335	using 99% CI
M36	36	0.247	0.1947	0.0384
L11	11	0.2515	0.2328	0.03275
Y12	12	0.2672	0.0745	0.1093
D57	57	0.271	0.0662	0.1251
R28	28	0.2711	0.1678	0.04933
N600	600	0.2736	0.0773	0.1081
Y8	8	0.2773	0.1266	0.067
W3	3	0.2789	0.2068	0.04128
G31	31	0.2794	0.0788	0.1088
Y73	73	0.2905	0.1038	0.08614
G63	63	0.2909	0.2005	0.04471
G9	9	0.2942	0.2858	0.03178
T30	30	0.3227	0.2226	0.04537
N6	6	0.3301	0.0672	0.1544
T10	10	0.3449	0.2746	0.03975
G58	58	0.3479	0.3583	0.0308
K55	55	0.352	0.2685	0.04167
D51	51	0.3575	0.2786	0.04094
V53	53	0.4805	0.3664	0.04453
K4	4	0.497	0.235	0.07237
K13	13	0.5721	0.495	0.04118
V76	76	0.864	1.166	0.03061

## Sheet: barnase N
barnase	N shifts	filtered Kd<1 mM, |Ddmax|>0.15
res	dataset	kd	error	ddmax
77	N77	0.0226	0.0467	-0.19850
109	I109	0.0235	0.0403	0.23630	orange:significantly small Kd
78	Y78	0.0239	0.0386	-0.24950	blue: significantly large Kd
59	R59	0.0248	0.0328	0.30250	using 99% CI
98	K98	0.0265	0.0736	0.14130
107	T107	0.0275	0.0413	-0.25960
53	G53	0.0283	0.0226	-0.48430
63	L63	0.029	0.0329	0.34020
61	G61	0.0301	0.0301	-0.3829
88	I88	0.0303	0.0436	-0.26580
32	A32	0.0312	0.1148	-0.10330
102	H102	0.0315	0.0345	-0.34660
100	T100	0.0316	0.0505	-0.2372
31	Q31	0.0322	0.0456	0.26680
84	N84	0.0323	0.0059	-2.05200
29	E29	0.0325	0.0663	-0.18490
71	W71	0.0326	0.035	-0.35090
19	K19	0.0329	0.0966	-0.12820
82	F82	0.0329	0.0189	-0.65590
49	K49	0.0331	0.05	0.24900
76	I76	0.0331	0.0221	-0.56280
70	T70	0.0339	0.0874	-0.14540
106	F106	0.0339	0.0218	-0.58100
36	V36	0.034	0.0239	0.53230
58	N58	0.0343	0.0094	1.36400
38	S38	0.0344	0.0443	-0.28960
13	Y13	0.0345	0.0949	-0.1359
50	S50	0.035	0.0698	0.18670
104	Q104	0.035	0.0268	0.48550
43	A43	0.0351	0.0287	-0.45460
66	K66	0.0352	0.0562	0.23330
101	D101	0.0356	0.0178	0.74170
15	Q15	0.0358	0.1052	0.12610
103	Y103	0.0359	0.0214	-0.62170
86	D86	0.036	0.0152	0.87520
51	I51	0.0362	0.0909	-0.14760
30	A30	0.0364	0.0662	0.20320
25	I25	0.0365	0.0365	-0.36920
26	T26	0.0368	0.0351	-0.38640
97	Y97	0.037	0.0279	-0.48910
108	K108	0.0372	0.0869	0.15790
105	T105	0.0375	0.036	-0.3841
41	N41	0.0376	0.0548	0.25230
37	A37	0.038	0.084	0.16620
44	D44	0.0382	0.0852	0.16460
73	E73	0.0388	0.019	-0.74720
35	W35	0.039	0.0518	0.27540
72	R72	0.0392	0.0196	-0.73180
4	I4	0.0394	0.1316	-0.10940
87	R87	0.0396	0.0566	0.25550
90	Y90	0.0398	0.0189	-0.76770
45	V45	0.0405	0.075	0.19650
75	D75	0.0411	0.0424	-0.35210
74	A74	0.0431	0.0261	0.59540
91	S91	0.0622	0.1386	-0.15710
28	S28	0.0662	0.1536	0.15060

## Sheet: barnase H
barnase	N shifts	filtered Kd<1 mM, |Ddmax|>0.03
res	dataset	kd	error	ddmax
58	N58	0.0146	0.0123	0.05523
71	W71	0.0274	0.0399	-0.02683	orange:significantly small Kd
32	A32	0.028	0.0402	-0.02709	blue: significantly large Kd
106	F106	0.0286	0.0231	-0.04807	using 99% CI
27	K27	0.0309	0.0277	0.04254
45	V45	0.031	0.0241	0.04895
107	T107	0.0317	0.0138	-0.0873
100	T100	0.032	0.0295	-0.04101
24	Y24	0.0321	0.0162	0.07478
104	Q104	0.0323	0.0471	0.02589
20	L20	0.0325	0.0436	-0.02813
36	V36	0.0327	0.0272	0.04532
48	G48	0.033	0.0311	0.03992
108	K108	0.0331	0.0254	0.04899
29	E29	0.0336	0.0347	-0.03632
39	K39	0.0337	0.0116	0.1085
30	A30	0.034	0.0189	0.06718
98	K98	0.034	0.0276	-0.04611
7	F7	0.0342	0.0312	-0.04096
88	I88	0.0342	0.0124	-0.1032
37	A37	0.0343	0.0154	-0.08333
66	K66	0.0344	0.0254	0.05057
105	T105	0.0344	0.027	-0.04749
26	T26	0.0345	0.0173	0.07446
77	N77	0.0345	0.0151	-0.08557
51	I51	0.0347	0.0091	0.1416
41	N41	0.0348	0.0257	-0.05039
102	H102	0.0349	0.0082	-0.1595
101	D101	0.0352	0.0256	-0.05109
53	G53	0.0353	0.0048	-0.271
61	G61	0.0353	0.0115	-0.1139
81	G81	0.0354	0.0472	-0.02788
91	S91	0.0354	0.0182	-0.07213
96	I96	0.0354	0.0365	-0.03597
93	D93	0.0359	0.0412	-0.03232
50	S50	0.036	0.0132	0.1012
78	Y78	0.0362	0.0114	-0.1177
73	E73	0.0363	0.0157	0.08595
38	S38	0.0366	0.0161	0.0841
80	S80	0.0367	0.025	0.05426
55	I55	0.0368	0.0505	0.02693
82	F82	0.0369	0.0068	-0.1989
97	Y97	0.0371	0.0122	-0.1121
31	Q31	0.0373	0.0187	0.07359
87	R87	0.0374	0.013	-0.106
84	N84	0.0375	0.0079	-0.1737
28	S28	0.0376	0.0102	0.135
99	T99	0.0378	0.0302	-0.04613
72	R72	0.038	0.0095	-0.1461
23	N23	0.0384	0.0229	0.06153
40	G40	0.039	0.0221	0.06465
44	D44	0.039	0.0265	0.05388
75	D75	0.0391	0.007	-0.2036
56	F56	0.0398	0.0082	-0.1771
109	I109	0.0398	0.0139	-0.1047
79	T79	0.0401	0.022	-0.06662
19	K19	0.0402	0.0427	-0.03431
90	Y90	0.0405	0.0068	-0.2163
63	L63	0.041	0.0543	-0.02739
12	D12	0.0413	0.0415	-0.03614
86	D86	0.0441	0.0316	0.05021
54	D54	0.0672	0.0743	-0.03157
