# Supplementary material for: The measurement of binding affinities by NMR chemical shift perturbation
Source: J Biomol NMR. 2022 Aug 3;76(4):153–63. doi: 10.1007/s10858-022-00402-3 (PMC9427925; doi:10.1007/s10858-022-00402-3)
Supplement: Supplementary file 3 — Supplementary file3 (XLSX 266 KB) [file 10858_2022_402_MOESM3_ESM.xlsx]

## Sheet: barnase
barnase shift data			Residues 1-110 are backbone; rest are sidechains
Residue	Residue Number	Vol. Added	H ppm	N ppm	H Change	N Change	Overall Change	Peak Size	Peak Intensity			Starting vol			550	ul
V3	3	0	8.561	122.943	0	0	0	14.03	1			protein concentration at start			50	uM
V3	3	2.8	8.562	122.954	0.001	0.011	0.001	7.25	0.517			ligand stock concentration			5	mM
V3	3	5.6	8.564	122.944	0.003	0.001	0.003	6.86	0.489
V3	3	8.4	8.564	122.954	0.003	0.011	0.003	13.45	0.959		ligand added ul	vol	[L]	[P]	equiv L
V3	3	11.2	8.564	122.954	0.003	0.011	0.003	12.53	0.893		0	550	0	0.05	0
V3	3	17	8.564	122.954	0.003	0.011	0.003	13.85	0.987		2.8	552.8	0.025	0.05	0.51
V3	3	22.9	8.565	122.949	0.004	0.006	0.004	14.04	1.001		2.8	555.6	0.05	0.049	1.02
V3	3	28.9	8.566	122.949	0.005	0.006	0.005	14.48	1.032		2.8	558.4	0.075	0.049	1.53
V3	3	35.1	8.566	122.954	0.005	0.011	0.005	12.74	0.908		2.8	561.2	0.1	0.049	2.04
V3	3	47.8	8.566	122.954	0.005	0.011	0.005	27.1	1.932		5.8	567	0.15	0.049	3.09
V3	3	61.1	8.566	122.954	0.005	0.011	0.005	12.61	0.899		5.9	572.9	0.2	0.048	4.16
V3	3	75	8.568	122.949	0.007	0.006	0.007	12.24	0.872		6	578.9	0.25	0.048	5.25
V3	3	89.5	8.568	122.944	0.007	0.001	0.007	24.77	1.766		6.2	585.1	0.3	0.047	6.38
V3	3	104.7	8.566	122.96	0.005	0.017	0.005	12.65	0.902		12.7	597.8	0.4	0.046	8.69
I4	4	0	7.901	126.624	0	0	0	18.99	1		13.3	611.1	0.5	0.045	11.11
I4	4	2.8	7.898	126.59	-0.003	-0.034	0.005	8.77	0.462		13.9	625	0.6	0.044	13.64
I4	4	5.6	7.896	126.574	-0.005	-0.05	0.007	8.94	0.471		14.5	639.5	0.7	0.043	16.27
I4	4	8.4	7.895	126.558	-0.006	-0.066	0.009	17.16	0.904		15.2	654.7	0.8	0.042	19.04
I4	4	11.2	7.894	126.563	-0.007	-0.061	0.009	17.07	0.899
I4	4	17	7.893	126.542	-0.008	-0.082	0.011	17.52	0.923
I4	4	22.9	7.892	126.537	-0.009	-0.087	0.013	17.27	0.909
I4	4	28.9	7.893	126.532	-0.008	-0.092	0.012	17.29	0.91
I4	4	35.1	7.891	126.542	-0.01	-0.082	0.013	15.1	0.795
I4	4	47.8	7.891	126.526	-0.01	-0.098	0.014	31.5	1.659
I4	4	61.1	7.891	126.521	-0.01	-0.103	0.014	15.71	0.827
I4	4	75	7.889	126.516	-0.012	-0.108	0.016	14.91	0.785
I4	4	89.5	7.892	126.516	-0.009	-0.108	0.014	28.74	1.513
I4	4	104.7	7.889	126.521	-0.012	-0.103	0.016	13.99	0.737
N5	5	0	8.085	123.632	0	0	0	16.24	1
N5	5	2.8	8.089	123.654	0.004	0.022	0.005	8.07	0.497
N5	5	5.6	8.089	123.649	0.004	0.017	0.004	8.1	0.499
N5	5	8.4	8.09	123.638	0.005	0.006	0.005	16.02	0.986
N5	5	11.2	8.09	123.649	0.005	0.017	0.005	16.11	0.992
N5	5	17	8.091	123.654	0.006	0.022	0.006	16.57	1.02
N5	5	22.9	8.091	123.654	0.006	0.022	0.006	16.11	0.992
N5	5	28.9	8.093	123.659	0.008	0.027	0.008	16.52	1.017
N5	5	35.1	8.093	123.659	0.008	0.027	0.008	14.72	0.906
N5	5	47.8	8.093	123.649	0.008	0.017	0.008	30.47	1.876
N5	5	61.1	8.094	123.649	0.009	0.017	0.009	14.81	0.912
N5	5	75	8.094	123.649	0.009	0.017	0.009	14.63	0.901
N5	5	89.5	8.095	123.654	0.01	0.022	0.01	27.38	1.686
N5	5	104.7	8.094	123.659	0.009	0.027	0.009	13.25	0.816
T6	6	0	7.177	107.531	0	0	0	17.11	1
T6	6	2.8	7.181	107.5	0.004	-0.031	0.005	8.2	0.479
T6	6	5.6	7.18	107.487	0.003	-0.044	0.005	8.02	0.469
T6	6	8.4	7.18	107.496	0.003	-0.035	0.005	16.16	0.944
T6	6	11.2	7.18	107.487	0.003	-0.044	0.005	16.12	0.942
T6	6	17	7.181	107.48	0.004	-0.051	0.006	16.24	0.949
T6	6	22.9	7.183	107.48	0.006	-0.051	0.008	16.52	0.966
T6	6	28.9	7.183	107.478	0.006	-0.053	0.008	15.45	0.903
T6	6	35.1	7.183	107.48	0.006	-0.051	0.008	14.61	0.854
T6	6	47.8	7.182	107.482	0.005	-0.049	0.007	28.98	1.694
T6	6	61.1	7.183	107.487	0.006	-0.044	0.007	14.5	0.847
T6	6	75	7.183	107.482	0.006	-0.049	0.008	14.28	0.835
T6	6	89.5	7.183	107.482	0.006	-0.049	0.008	27.19	1.589
T6	6	104.7	7.182	107.476	0.005	-0.055	0.007	13.2	0.771
F7	7	0	8.999	120.349	0	0	0	21.08	1
F7	7	2.8	8.987	120.328	-0.012	-0.021	0.012	8.86	0.42
F7	7	5.6	8.979	120.328	-0.02	-0.021	0.02	8.72	0.414
F7	7	8.4	8.975	120.328	-0.024	-0.021	0.024	18.8	0.892
F7	7	11.2	8.973	120.326	-0.026	-0.023	0.026	19.22	0.912
F7	7	17	8.969	120.326	-0.03	-0.023	0.03	19.36	0.918
F7	7	22.9	8.965	120.317	-0.034	-0.032	0.034	19.13	0.907
F7	7	28.9	8.965	120.326	-0.034	-0.023	0.034	19.14	0.908
F7	7	35.1	8.963	120.317	-0.036	-0.032	0.036	16.99	0.806
F7	7	47.8	8.961	120.32	-0.038	-0.029	0.038	36.41	1.727
F7	7	61.1	8.96	120.317	-0.039	-0.032	0.039	17.96	0.852
F7	7	75	8.96	120.317	-0.039	-0.032	0.039	18.05	0.856
F7	7	89.5	8.96	120.317	-0.039	-0.032	0.039	34.86	1.654
F7	7	104.7	8.96	120.311	-0.039	-0.038	0.039	16.74	0.794
D8	8	0	8.71	113.982	0	0	0	26.41	1
D8	8	2.8	8.707	113.963	-0.003	-0.019	0.004	12.47	0.472
D8	8	5.6	8.704	113.963	-0.006	-0.019	0.006	12.48	0.473
D8	8	8.4	8.702	113.959	-0.008	-0.023	0.008	25.83	0.978
D8	8	11.2	8.701	113.953	-0.009	-0.029	0.009	26.01	0.985
D8	8	17	8.699	113.949	-0.011	-0.033	0.011	25.74	0.975
D8	8	22.9	8.698	113.957	-0.012	-0.025	0.012	25.17	0.953
D8	8	28.9	8.699	113.951	-0.011	-0.031	0.011	25.32	0.959
D8	8	35.1	8.698	113.945	-0.012	-0.037	0.013	22.24	0.842
D8	8	47.8	8.698	113.945	-0.012	-0.037	0.013	44.67	1.691
D8	8	61.1	8.698	113.947	-0.012	-0.035	0.013	21.39	0.81
D8	8	75	8.697	113.943	-0.013	-0.039	0.014	20.48	0.775
D8	8	89.5	8.698	113.943	-0.012	-0.039	0.013	40.58	1.537
D8	8	104.7	8.697	113.953	-0.013	-0.029	0.013	21.02	0.796
G9	9	0	7.941	106.455	0	0	0	20.16	1
G9	9	2.8	7.942	106.462	0.001	0.007	0.001	9.22	0.457
G9	9	5.6	7.942	106.469	0.001	0.014	0.002	8.83	0.438
G9	9	8.4	7.94	106.476	-0.001	0.021	0.002	17.8	0.883
G9	9	11.2	7.94	106.478	-0.001	0.023	0.003	16.98	0.842
G9	9	17	7.94	106.483	-0.001	0.028	0.003	17.55	0.871
G9	9	22.9	7.939	106.484	-0.002	0.029	0.004	16.65	0.826
G9	9	28.9	7.94	106.49	-0.001	0.035	0.004	17.39	0.863
G9	9	35.1	7.94	106.5	-0.001	0.045	0.005	15.62	0.775
G9	9	47.8	7.939	106.496	-0.002	0.041	0.005	31.74	1.574
G9	9	61.1	7.941	106.503	0	0.048	0.005	15.17	0.752
G9	9	75	7.94	106.505	-0.001	0.05	0.005	15.15	0.751
G9	9	89.5	7.941	106.505	0	0.05	0.005	30.28	1.502
G9	9	104.7	7.94	106.505	-0.001	0.05	0.005	14.25	0.707
V10	10	0	8.953	122.999	0	0	0	21.01	1
V10	10	2.8	8.949	123.015	-0.004	0.016	0.004	10.17	0.484
V10	10	5.6	8.946	123.012	-0.007	0.013	0.007	9.91	0.472
V10	10	8.4	8.944	123.012	-0.009	0.013	0.009	20.38	0.97
V10	10	11.2	8.943	123.015	-0.01	0.016	0.01	20.26	0.964
V10	10	17	8.941	123.02	-0.012	0.021	0.012	20.17	0.96
V10	10	22.9	8.94	123.022	-0.013	0.023	0.013	19.29	0.918
V10	10	28.9	8.939	123.027	-0.014	0.028	0.014	20.09	0.956
V10	10	35.1	8.939	123.027	-0.014	0.028	0.014	17.46	0.831
V10	10	47.8	8.939	123.034	-0.014	0.035	0.014	36.17	1.722
V10	10	61.1	8.939	123.027	-0.014	0.028	0.014	17.76	0.845
V10	10	75	8.939	123.036	-0.014	0.037	0.014	17.5	0.833
V10	10	89.5	8.939	123.027	-0.014	0.028	0.014	35.11	1.671
V10	10	104.7	8.939	123.031	-0.014	0.032	0.014	16.75	0.797
A11	11	0	8.339	121.917	0	0	0	29.44	1
A11	11	2.8	8.334	121.91	-0.005	-0.007	0.005	13.41	0.456
A11	11	5.6	8.331	121.914	-0.008	-0.003	0.008	13.49	0.458
A11	11	8.4	8.33	121.914	-0.009	-0.003	0.009	25.27	0.858
A11	11	11.2	8.328	121.91	-0.011	-0.007	0.011	25.63	0.871
A11	11	17	8.327	121.904	-0.012	-0.013	0.012	27.2	0.924
A11	11	22.9	8.325	121.912	-0.014	-0.005	0.014	26.58	0.903
A11	11	28.9	8.325	121.906	-0.014	-0.011	0.014	26.52	0.901
A11	11	35.1	8.325	121.91	-0.014	-0.007	0.014	23.26	0.79
A11	11	47.8	8.324	121.912	-0.015	-0.005	0.015	47.69	1.62
A11	11	61.1	8.324	121.912	-0.015	-0.005	0.015	22.83	0.775
A11	11	75	8.323	121.912	-0.016	-0.005	0.016	21.17	0.719
A11	11	89.5	8.324	121.91	-0.015	-0.007	0.015	43.52	1.478
A11	11	104.7	8.323	121.906	-0.016	-0.011	0.016	20.36	0.692
D12	12	0	8.192	115.957	0	0	0	27.67	1
D12	12	2.8	8.181	115.959	-0.011	0.002	0.011	12.17	0.44
D12	12	5.6	8.176	115.972	-0.016	0.015	0.016	12.46	0.45
D12	12	8.4	8.172	115.971	-0.02	0.014	0.02	23.95	0.866
D12	12	11.2	8.17	115.976	-0.022	0.019	0.022	24.08	0.87
D12	12	17	8.166	115.982	-0.026	0.025	0.026	25.28	0.914
D12	12	22.9	8.164	115.972	-0.028	0.015	0.028	23.58	0.852
D12	12	28.9	8.163	115.976	-0.029	0.019	0.029	24.84	0.898
D12	12	35.1	8.161	115.982	-0.031	0.025	0.031	22.31	0.806
D12	12	47.8	8.16	115.982	-0.032	0.025	0.032	46.12	1.667
D12	12	61.1	8.16	115.987	-0.032	0.03	0.032	22.54	0.815
D12	12	75	8.157	115.979	-0.035	0.022	0.035	20.37	0.736
D12	12	89.5	8.158	115.984	-0.034	0.027	0.034	41.17	1.488
D12	12	104.7	8.156	115.989	-0.036	0.032	0.036	21.15	0.764
Y13	13	0	8.059	124.38	0	0	0	24.77	1
Y13	13	2.8	8.051	124.335	-0.008	-0.045	0.009	11.02	0.445
Y13	13	5.6	8.047	124.308	-0.012	-0.072	0.014	10.45	0.422
Y13	13	8.4	8.044	124.302	-0.015	-0.078	0.017	22.25	0.898
Y13	13	11.2	8.044	124.292	-0.015	-0.088	0.017	22.46	0.907
Y13	13	17	8.041	124.286	-0.018	-0.094	0.02	21.5	0.868
Y13	13	22.9	8.039	124.278	-0.02	-0.102	0.022	20.3	0.82
Y13	13	28.9	8.039	124.262	-0.02	-0.118	0.023	21.02	0.849
Y13	13	35.1	8.038	124.26	-0.021	-0.12	0.024	20.43	0.825
Y13	13	47.8	8.036	124.258	-0.023	-0.122	0.026	41.06	1.658
Y13	13	61.1	8.037	124.251	-0.022	-0.129	0.026	20.21	0.816
Y13	13	75	8.036	124.256	-0.023	-0.124	0.026	19.18	0.774
Y13	13	89.5	8.037	124.243	-0.022	-0.137	0.026	37.63	1.519
Y13	13	104.7	8.035	124.246	-0.024	-0.134	0.027	18.49	0.746
L14	14	0	9.165	119.791	0	0	0	35.56	1
L14	14	2.8	9.163	119.86	-0.002	0.069	0.007	11.71	0.329
L14	14	5.6	9.162	119.849	-0.003	0.058	0.007	10.87	0.306
L14	14	8.4	9.162	119.849	-0.003	0.058	0.007	22.09	0.621
L14	14	11.2	9.162	119.841	-0.003	0.05	0.006	21.44	0.603
L14	14	17	9.16	119.845	-0.005	0.054	0.007	20.37	0.573
L14	14	22.9	9.16	119.849	-0.005	0.058	0.008	20.32	0.571
L14	14	28.9	9.161	119.853	-0.004	0.062	0.007	21.26	0.598
L14	14	35.1	9.161	119.849	-0.004	0.058	0.007	18.68	0.525
L14	14	47.8	9.161	119.838	-0.004	0.047	0.006	39.34	1.106
L14	14	61.1	9.161	119.849	-0.004	0.058	0.007	18.17	0.511
L14	14	75	9.161	119.853	-0.004	0.062	0.007	17.83	0.501
L14	14	89.5	9.161	119.841	-0.004	0.05	0.006	35.59	1.001
L14	14	104.7	9.163	119.849	-0.002	0.058	0.006	17.58	0.494
Q15	15	0	8.09	115.364	0	0	0	27.25	1
Q15	15	2.8	8.092	115.407	0.002	0.043	0.005	12.51	0.459
Q15	15	5.6	8.094	115.424	0.004	0.06	0.007	11.93	0.438
Q15	15	8.4	8.094	115.438	0.004	0.074	0.008	23.88	0.876
Q15	15	11.2	8.094	115.441	0.004	0.077	0.009	22.87	0.839
Q15	15	17	8.094	115.452	0.004	0.088	0.01	22.49	0.825
Q15	15	22.9	8.095	115.469	0.005	0.105	0.012	23.99	0.88
Q15	15	28.9	8.095	115.469	0.005	0.105	0.012	23.69	0.869
Q15	15	35.1	8.097	115.473	0.007	0.109	0.013	22.36	0.821
Q15	15	47.8	8.096	115.48	0.006	0.116	0.013	43.3	1.589
Q15	15	61.1	8.096	115.48	0.006	0.116	0.013	21.14	0.776
Q15	15	75	8.096	115.487	0.006	0.123	0.014	20.44	0.75
Q15	15	89.5	8.096	115.487	0.006	0.123	0.014	40.41	1.483
Q15	15	104.7	8.096	115.483	0.006	0.119	0.013	19.17	0.703
T16	16	0	7.644	113.511	0	0	0	24.1	1
T16	16	2.8	7.64	113.499	-0.004	-0.012	0.004	11.43	0.474
T16	16	5.6	7.636	113.496	-0.008	-0.015	0.008	10.88	0.451
T16	16	8.4	7.635	113.494	-0.009	-0.017	0.009	22.04	0.915
T16	16	11.2	7.634	113.496	-0.01	-0.015	0.01	21.47	0.891
T16	16	17	7.632	113.487	-0.012	-0.024	0.012	21.42	0.889
T16	16	22.9	7.631	113.492	-0.013	-0.019	0.013	21.81	0.905
T16	16	28.9	7.631	113.487	-0.013	-0.024	0.013	22.07	0.916
T16	16	35.1	7.63	113.483	-0.014	-0.028	0.014	20.56	0.853
T16	16	47.8	7.629	113.485	-0.015	-0.026	0.015	40.88	1.696
T16	16	61.1	7.629	113.478	-0.015	-0.033	0.015	19.83	0.823
T16	16	75	7.628	113.476	-0.016	-0.035	0.016	19.69	0.817
T16	16	89.5	7.628	113.48	-0.016	-0.031	0.016	38.8	1.61
T16	16	104.7	7.628	113.49	-0.016	-0.021	0.016	18.84	0.782
Y17	17	0	8.477	116.433	0	0	0	14.93	1
Y17	17	2.8	8.475	116.427	-0.002	-0.006	0.002	7.39	0.495
Y17	17	5.6	8.473	116.42	-0.004	-0.013	0.004	7.1	0.476
Y17	17	8.4	8.47	116.416	-0.007	-0.017	0.007	14.28	0.956
Y17	17	11.2	8.47	116.414	-0.007	-0.019	0.007	13.53	0.906
Y17	17	17	8.468	116.407	-0.009	-0.026	0.009	14.24	0.954
Y17	17	22.9	8.468	116.405	-0.009	-0.028	0.009	13.9	0.931
Y17	17	28.9	8.469	116.405	-0.008	-0.028	0.008	13.53	0.906
Y17	17	35.1	8.467	116.397	-0.01	-0.036	0.011	12.93	0.866
Y17	17	47.8	8.467	116.394	-0.01	-0.039	0.011	26.62	1.783
Y17	17	61.1	8.466	116.397	-0.011	-0.036	0.012	12.27	0.822
Y17	17	75	8.466	116.399	-0.011	-0.034	0.012	12.33	0.826
Y17	17	89.5	8.466	116.394	-0.011	-0.039	0.012	24.36	1.632
Y17	17	104.7	8.466	116.39	-0.011	-0.043	0.012	11.23	0.752
H18	18	0	8.121	114.567	0	0	0	15.17	1
H18	18	2.8	8.122	114.574	0.001	0.007	0.001	7.14	0.471
H18	18	5.6	8.12	114.576	-0.001	0.009	0.001	7.2	0.475
H18	18	8.4	8.121	114.581	0	0.014	0.001	15.07	0.993
H18	18	11.2	8.12	114.587	-0.001	0.02	0.002	15.02	0.99
H18	18	17	8.119	114.587	-0.002	0.02	0.003	13.36	0.881
H18	18	22.9	8.119	114.59	-0.002	0.023	0.003	14.47	0.954
H18	18	28.9	8.12	114.595	-0.001	0.028	0.003	13.44	0.886
H18	18	35.1	8.12	114.598	-0.001	0.031	0.003	12.42	0.819
H18	18	47.8	8.12	114.6	-0.001	0.033	0.003	26.13	1.722
H18	18	61.1	8.12	114.604	-0.001	0.037	0.004	13.27	0.875
H18	18	75	8.119	114.597	-0.002	0.03	0.004	13.19	0.869
H18	18	89.5	8.12	114.597	-0.001	0.03	0.003	23.74	1.565
H18	18	104.7	8.122	114.603	0.001	0.036	0.004	11.68	0.77
K19	19	0	7.465	110.656	0	0	0	26.82	1
K19	19	2.8	7.454	110.604	-0.011	-0.052	0.012	12.14	0.453
K19	19	5.6	7.449	110.593	-0.016	-0.063	0.017	11.99	0.447
K19	19	8.4	7.446	110.584	-0.019	-0.072	0.02	23.98	0.894
K19	19	11.2	7.444	110.573	-0.021	-0.083	0.023	23.93	0.892
K19	19	17	7.441	110.559	-0.024	-0.097	0.026	24.86	0.927
K19	19	22.9	7.439	110.557	-0.026	-0.099	0.028	23.75	0.886
K19	19	28.9	7.437	110.553	-0.028	-0.103	0.03	23.69	0.883
K19	19	35.1	7.435	110.54	-0.03	-0.116	0.032	23.13	0.862
K19	19	47.8	7.434	110.537	-0.031	-0.119	0.033	46.46	1.732
K19	19	61.1	7.434	110.537	-0.031	-0.119	0.033	23.32	0.87
K19	19	75	7.433	110.533	-0.032	-0.123	0.034	21.4	0.798
K19	19	89.5	7.432	110.53	-0.033	-0.126	0.035	42.07	1.569
K19	19	104.7	7.431	110.53	-0.034	-0.126	0.036	19.04	0.71
L20	20	0	8.424	117.542	0	0	0	20.7	1
L20	20	2.8	8.415	117.565	-0.009	0.023	0.009	9.33	0.451
L20	20	5.6	8.41	117.576	-0.014	0.034	0.014	9.99	0.483
L20	20	8.4	8.407	117.581	-0.017	0.039	0.017	19.26	0.93
L20	20	11.2	8.406	117.588	-0.018	0.046	0.019	19.3	0.932
L20	20	17	8.403	117.594	-0.021	0.052	0.022	18.41	0.889
L20	20	22.9	8.401	117.601	-0.023	0.059	0.024	18.28	0.883
L20	20	28.9	8.401	117.601	-0.023	0.059	0.024	19.11	0.923
L20	20	35.1	8.399	117.605	-0.025	0.063	0.026	17.46	0.843
L20	20	47.8	8.398	117.607	-0.026	0.065	0.027	36.17	1.747
L20	20	61.1	8.398	117.605	-0.026	0.063	0.027	18.19	0.879
L20	20	75	8.397	117.607	-0.027	0.065	0.028	17.31	0.836
L20	20	89.5	8.397	117.614	-0.027	0.072	0.028	33.5	1.618
L20	20	104.7	8.396	117.612	-0.028	0.07	0.029	15.44	0.746
D22	22	0	8.434	118.001	0	0	0	21.83	1
D22	22	2.8	8.44	118.016	0.006	0.015	0.006	9.56	0.438
D22	22	5.6	8.441	118.012	0.007	0.011	0.007	10.2	0.467
D22	22	8.4	8.443	118.017	0.009	0.016	0.009	21	0.962
D22	22	11.2	8.442	118.021	0.008	0.02	0.008	20.83	0.954
D22	22	17	8.443	118.024	0.009	0.023	0.009	21.44	0.982
D22	22	22.9	8.444	118.029	0.01	0.028	0.01	21.47	0.984
D22	22	28.9	8.446	118.029	0.012	0.028	0.012	20.14	0.923
D22	22	35.1	8.446	118.029	0.012	0.028	0.012	18.98	0.869
D22	22	47.8	8.447	118.029	0.013	0.028	0.013	38.56	1.766
D22	22	61.1	8.446	118.036	0.012	0.035	0.013	17.82	0.816
D22	22	75	8.447	118.033	0.013	0.032	0.013	17.22	0.789
D22	22	89.5	8.447	118.036	0.013	0.035	0.013	33.67	1.542
D22	22	104.7	8.447	118.031	0.013	0.03	0.013	15.72	0.72
N23	23	0	8.509	112.106	0	0	0	21.98	1
N23	23	2.8	8.529	112.102	0.02	-0.004	0.02	8.84	0.402
N23	23	5.6	8.538	112.095	0.029	-0.011	0.029	8.39	0.382
N23	23	8.4	8.544	112.1	0.035	-0.006	0.035	17.56	0.799
N23	23	11.2	8.547	112.1	0.038	-0.006	0.038	17.81	0.81
N23	23	17	8.552	112.102	0.043	-0.004	0.043	17.86	0.813
N23	23	22.9	8.557	112.102	0.048	-0.004	0.048	18.04	0.821
N23	23	28.9	8.56	112.103	0.051	-0.003	0.051	18.58	0.845
N23	23	35.1	8.562	112.105	0.053	-0.001	0.053	17.34	0.789
N23	23	47.8	8.564	112.102	0.055	-0.004	0.055	33.93	1.544
N23	23	61.1	8.566	112.105	0.057	-0.001	0.057	17.28	0.786
N23	23	75	8.567	112.105	0.058	-0.001	0.058	17.16	0.781
N23	23	89.5	8.569	112.102	0.06	-0.004	0.06	33.94	1.544
N23	23	104.7	8.569	112.098	0.06	-0.008	0.06	16.04	0.73
Y24	24	0	7.316	118.967	0	0	0	19.9	1
Y24	24	2.8	7.341	118.96	0.025	-0.007	0.025	7.31	0.367
Y24	24	5.6	7.354	118.959	0.038	-0.008	0.038	7.1	0.357
Y24	24	8.4	7.36	118.962	0.044	-0.005	0.044	13.87	0.697
Y24	24	11.2	7.364	118.962	0.048	-0.005	0.048	13.74	0.69
Y24	24	17	7.371	118.957	0.055	-0.01	0.055	14.6	0.734
Y24	24	22.9	7.377	118.959	0.061	-0.008	0.061	15.02	0.755
Y24	24	28.9	7.38	118.962	0.064	-0.005	0.064	15.59	0.783
Y24	24	35.1	7.382	118.963	0.066	-0.004	0.066	13.94	0.701
Y24	24	47.8	7.385	118.963	0.069	-0.004	0.069	28.78	1.446
Y24	24	61.1	7.387	118.962	0.071	-0.005	0.071	14.01	0.704
Y24	24	75	7.387	118.956	0.071	-0.011	0.071	14.72	0.74
Y24	24	89.5	7.389	118.957	0.073	-0.01	0.073	27.15	1.364
Y24	24	104.7	7.388	118.953	0.072	-0.014	0.072	13.73	0.69
I25	25	0	9.027	118.218	0	0	0	17.67	1
I25	25	2.8	9.022	118.094	-0.005	-0.124	0.013	7.51	0.425
I25	25	5.6	9.018	118.034	-0.009	-0.184	0.02	6.66	0.377
I25	25	8.4	9.015	118.006	-0.012	-0.212	0.024	13.61	0.77
I25	25	11.2	9.015	117.996	-0.012	-0.222	0.025	13.23	0.749
I25	25	17	9.012	117.953	-0.015	-0.265	0.03	13.18	0.746
I25	25	22.9	9.011	117.925	-0.016	-0.293	0.033	13.84	0.783
I25	25	28.9	9.011	117.915	-0.016	-0.303	0.034	13.63	0.771
I25	25	35.1	9.01	117.897	-0.017	-0.321	0.036	12.21	0.691
I25	25	47.8	9.01	117.882	-0.017	-0.336	0.038	24.59	1.392
I25	25	61.1	9.009	117.874	-0.018	-0.344	0.039	11.94	0.676
I25	25	75	9.007	117.869	-0.02	-0.349	0.04	11.94	0.676
I25	25	89.5	9.009	117.857	-0.018	-0.361	0.04	22.16	1.254
I25	25	104.7	9.009	117.859	-0.018	-0.359	0.04	11.33	0.641
T26	26	0	8.578	113.121	0	0	0	26.85	1
T26	26	2.8	8.602	112.992	0.024	-0.129	0.027	8.51	0.317
T26	26	5.6	8.615	112.936	0.037	-0.185	0.041	9.34	0.348
T26	26	8.4	8.621	112.903	0.043	-0.218	0.048	17.21	0.641
T26	26	11.2	8.626	112.881	0.048	-0.24	0.054	17.14	0.638
T26	26	17	8.632	112.839	0.054	-0.282	0.061	18.59	0.692
T26	26	22.9	8.637	112.818	0.059	-0.303	0.066	18.68	0.696
T26	26	28.9	8.64	112.801	0.062	-0.32	0.07	19.35	0.721
T26	26	35.1	8.643	112.794	0.065	-0.327	0.073	17.27	0.643
T26	26	47.8	8.646	112.763	0.068	-0.358	0.077	37.13	1.383
T26	26	61.1	8.648	112.761	0.07	-0.36	0.079	17.98	0.67
T26	26	75	8.65	112.754	0.072	-0.367	0.081	17.78	0.662
T26	26	89.5	8.65	112.752	0.072	-0.369	0.081	34.19	1.273
T26	26	104.7	8.65	112.742	0.072	-0.379	0.081	16.47	0.613
K27	27	0	10.078	120.992	0	0	0	24.36	1
K27	27	2.8	10.094	120.99	0.016	-0.002	0.016	11.33	0.465
K27	27	5.6	10.1	120.987	0.022	-0.005	0.022	11.01	0.452
K27	27	8.4	10.104	120.978	0.026	-0.014	0.026	20.81	0.854
K27	27	11.2	10.106	120.973	0.028	-0.019	0.028	19.82	0.814
K27	27	17	10.109	120.978	0.031	-0.014	0.031	20.74	0.851
K27	27	22.9	10.111	120.973	0.033	-0.019	0.033	20.04	0.823
K27	27	28.9	10.114	120.973	0.036	-0.019	0.036	19.47	0.799
K27	27	35.1	10.115	120.972	0.037	-0.02	0.037	18.25	0.749
K27	27	47.8	10.117	120.967	0.039	-0.025	0.039	38.94	1.599
K27	27	61.1	10.118	120.965	0.04	-0.027	0.04	18.66	0.766
K27	27	75	10.119	120.965	0.041	-0.027	0.041	17.59	0.722
K27	27	89.5	10.12	120.965	0.042	-0.027	0.042	35.35	1.451
K27	27	104.7	10.121	120.965	0.043	-0.027	0.043	16.21	0.665
S28	28	0	9.164	113.789	0	0	0	33.39	1
S28	28	2.8	9.208	113.821	0.044	0.032	0.044	14.15	0.424
S28	28	5.6	9.226	113.83	0.062	0.041	0.062	16.79	0.503
S28	28	8.4	9.24	113.851	0.076	0.062	0.076	27.5	0.824
S28	28	11.2	9.249	113.873	0.085	0.084	0.085	22.52	0.674
S28	28	17	9.261	113.892	0.097	0.103	0.098	21.36	0.64
S28	28	22.9	9.27	113.9	0.106	0.111	0.107	23.9	0.716
S28	28	28.9	9.276	113.904	0.112	0.115	0.113	23.96	0.718
S28	28	35.1	9.28	113.908	0.116	0.119	0.117	24.58	0.736
S28	28	47.8	9.287	113.917	0.123	0.128	0.124	51.85	1.553
S28	28	61.1	9.29	113.917	0.126	0.128	0.127	26.68	0.799
S28	28	75	9.292	113.921	0.128	0.132	0.129	25.36	0.76
S28	28	89.5	9.293	113.927	0.129	0.138	0.13	50.8	1.521
S28	28	104.7	9.295	113.929	0.131	0.14	0.132	24.64	0.738
E29	29	0	7.716	124.342	0	0	0	27.07	1
E29	29	2.8	7.704	124.276	-0.012	-0.066	0.014	11.03	0.407
E29	29	5.6	7.699	124.249	-0.017	-0.093	0.019	11.72	0.433
E29	29	8.4	7.695	124.235	-0.021	-0.107	0.024	22.74	0.84
E29	29	11.2	7.692	124.221	-0.024	-0.121	0.027	23.97	0.885
E29	29	17	7.689	124.202	-0.027	-0.14	0.03	23.16	0.856
E29	29	22.9	7.687	124.198	-0.029	-0.144	0.032	23.06	0.852
E29	29	28.9	7.685	124.184	-0.031	-0.158	0.035	23.76	0.878
E29	29	35.1	7.684	124.184	-0.032	-0.158	0.036	22.39	0.827
E29	29	47.8	7.683	124.176	-0.033	-0.166	0.037	44.87	1.658
E29	29	61.1	7.682	124.17	-0.034	-0.172	0.038	21.65	0.8
E29	29	75	7.681	124.16	-0.035	-0.182	0.039	20.73	0.766
E29	29	89.5	7.681	124.162	-0.035	-0.18	0.039	40.41	1.493
E29	29	104.7	7.681	124.158	-0.035	-0.184	0.04	19.05	0.704
A30	30	0	8.761	122.025	0	0	0	31.76	1
A30	30	2.8	8.784	122.092	0.023	0.067	0.024	11.83	0.372
A30	30	5.6	8.794	122.12	0.033	0.095	0.034	12.64	0.398
A30	30	8.4	8.8	122.144	0.039	0.119	0.041	27.7	0.872
A30	30	11.2	8.804	122.155	0.043	0.13	0.045	30.42	0.958
A30	30	17	8.81	122.168	0.049	0.143	0.051	27.5	0.866
A30	30	22.9	8.814	122.183	0.053	0.158	0.055	26.85	0.845
A30	30	28.9	8.818	122.195	0.057	0.17	0.059	27.13	0.854
A30	30	35.1	8.82	122.198	0.059	0.173	0.061	25.42	0.8
A30	30	47.8	8.822	122.213	0.061	0.188	0.064	50.76	1.598
A30	30	61.1	8.824	122.217	0.063	0.192	0.066	25.44	0.801
A30	30	75	8.825	122.221	0.064	0.196	0.067	25.54	0.804
A30	30	89.5	8.826	122.219	0.065	0.194	0.068	49.21	1.549
A30	30	104.7	8.827	122.221	0.066	0.196	0.069	23.29	0.733
Q31	31	0	9.311	120.074	0	0	0	29.69	1
Q31	31	2.8	9.335	120.164	0.024	0.09	0.026	11.3	0.381
Q31	31	5.6	9.346	120.207	0.035	0.133	0.037	11.23	0.378
Q31	31	8.4	9.353	120.234	0.042	0.16	0.045	22.22	0.748
Q31	31	11.2	9.357	120.247	0.046	0.173	0.049	22.32	0.752
Q31	31	17	9.363	120.272	0.052	0.198	0.056	22.79	0.768
Q31	31	22.9	9.368	120.29	0.057	0.216	0.061	24.57	0.828
Q31	31	28.9	9.373	120.297	0.062	0.223	0.066	24.36	0.82
Q31	31	35.1	9.374	120.308	0.063	0.234	0.067	22.08	0.744
Q31	31	47.8	9.378	120.317	0.067	0.243	0.071	45.53	1.534
Q31	31	61.1	9.38	120.324	0.069	0.25	0.073	22.32	0.752
Q31	31	75	9.381	120.328	0.07	0.254	0.074	23.94	0.806
Q31	31	89.5	9.381	120.337	0.07	0.263	0.075	43.48	1.464
Q31	31	104.7	9.383	120.337	0.072	0.263	0.077	21.62	0.728
A32	32	0	7.964	123.398	0	0	0	31.13	1
A32	32	2.8	7.955	123.363	-0.009	-0.035	0.01	14.18	0.456
A32	32	5.6	7.95	123.351	-0.014	-0.047	0.015	14.08	0.452
A32	32	8.4	7.947	123.337	-0.017	-0.061	0.018	28.1	0.903
A32	32	11.2	7.946	123.329	-0.018	-0.069	0.019	26.12	0.839
A32	32	17	7.943	123.316	-0.021	-0.082	0.023	28.52	0.916
A32	32	22.9	7.941	123.312	-0.023	-0.086	0.025	28.59	0.918
A32	32	28.9	7.941	123.312	-0.023	-0.086	0.025	29.1	0.935
A32	32	35.1	7.94	123.308	-0.024	-0.09	0.026	25.92	0.833
A32	32	47.8	7.939	123.302	-0.025	-0.096	0.027	50.62	1.626
A32	32	61.1	7.938	123.298	-0.026	-0.1	0.028	24.66	0.792
A32	32	75	7.938	123.3	-0.026	-0.098	0.028	23.6	0.758
A32	32	89.5	7.938	123.3	-0.026	-0.098	0.028	46.65	1.499
A32	32	104.7	7.937	123.298	-0.027	-0.1	0.029	23.37	0.751
L33	33	0	7.391	116.654	0	0	0	22.35	1
L33	33	2.8	7.391	116.654	0	0	0	10.45	0.468
L33	33	5.6	7.391	116.654	0	0	0	10.02	0.448
L33	33	8.4	7.39	116.653	-0.001	-0.001	0.001	21.24	0.95
L33	33	11.2	7.39	116.655	-0.001	0.001	0.001	19.39	0.868
L33	33	17	7.39	116.655	-0.001	0.001	0.001	20.26	0.906
L33	33	22.9	7.39	116.65	-0.001	-0.004	0.001	20.08	0.898
L33	33	28.9	7.391	116.653	0	-0.001	0	20.28	0.907
L33	33	35.1	7.39	116.653	-0.001	-0.001	0.001	18.85	0.843
L33	33	47.8	7.39	116.655	-0.001	0.001	0.001	38.45	1.72
L33	33	61.1	7.39	116.655	-0.001	0.001	0.001	18.26	0.817
L33	33	75	7.39	116.65	-0.001	-0.004	0.001	17.47	0.782
L33	33	89.5	7.391	116.653	0	-0.001	0	33.42	1.495
L33	33	104.7	7.39	116.653	-0.001	-0.001	0.001	16.18	0.724
G34	34	0	7.795	103.713	0	0	0	17.04	1
G34	34	2.8	7.795	103.711	0	-0.002	0	7.93	0.465
G34	34	5.6	7.795	103.711	0	-0.002	0	7.83	0.46
G34	34	8.4	7.794	103.713	-0.001	0	0.001	15.61	0.916
G34	34	11.2	7.793	103.707	-0.002	-0.006	0.002	15.81	0.928
G34	34	17	7.793	103.713	-0.002	0	0.002	15.81	0.928
G34	34	22.9	7.793	103.711	-0.002	-0.002	0.002	15.43	0.906
G34	34	28.9	7.793	103.713	-0.002	0	0.002	15.77	0.925
G34	34	35.1	7.793	103.709	-0.002	-0.004	0.002	14.18	0.832
G34	34	47.8	7.793	103.715	-0.002	0.002	0.002	29.76	1.746
G34	34	61.1	7.793	103.713	-0.002	0	0.002	14.19	0.833
G34	34	75	7.793	103.711	-0.002	-0.002	0.002	13.5	0.792
G34	34	89.5	7.793	103.715	-0.002	0.002	0.002	27.39	1.607
G34	34	104.7	7.792	103.713	-0.003	0	0.003	12.85	0.754
W35	35	0	8.319	122.99	0	0	0	21.92	1
W35	35	2.8	8.318	123.075	-0.001	0.085	0.009	10.41	0.475
W35	35	5.6	8.316	123.121	-0.003	0.131	0.013	9.6	0.438
W35	35	8.4	8.315	123.145	-0.004	0.155	0.016	20.06	0.915
W35	35	11.2	8.315	123.156	-0.004	0.166	0.017	19.17	0.875
W35	35	17	8.314	123.183	-0.005	0.193	0.02	19.07	0.87
W35	35	22.9	8.313	123.209	-0.006	0.219	0.023	18.91	0.863
W35	35	28.9	8.314	123.22	-0.005	0.23	0.024	18.65	0.851
W35	35	35.1	8.313	123.223	-0.006	0.233	0.024	16.95	0.773
W35	35	47.8	8.313	123.239	-0.006	0.249	0.026	35.96	1.641
W35	35	61.1	8.313	123.247	-0.006	0.257	0.026	17.17	0.783
W35	35	75	8.313	123.247	-0.006	0.257	0.026	16.24	0.741
W35	35	89.5	8.314	123.255	-0.005	0.265	0.027	31.18	1.422
W35	35	104.7	8.313	123.258	-0.006	0.268	0.027	15.64	0.714
V36	36	0	8.764	133.07	0	0	0	14.66	1
V36	36	2.8	8.781	133.241	0.017	0.171	0.024	5.59	0.381
V36	36	5.6	8.787	133.325	0.023	0.255	0.034	6.47	0.441
V36	36	8.4	8.792	133.389	0.028	0.319	0.042	12.07	0.823
V36	36	11.2	8.793	133.41	0.029	0.34	0.045	12.74	0.869
V36	36	17	8.795	133.46	0.031	0.39	0.05	13.15	0.897
V36	36	22.9	8.8	133.494	0.036	0.424	0.056	12.45	0.849
V36	36	28.9	8.802	133.518	0.038	0.448	0.059	12.15	0.829
V36	36	35.1	8.803	133.538	0.039	0.468	0.061	12.98	0.885
V36	36	47.8	8.806	133.555	0.042	0.485	0.064	24.13	1.646
V36	36	61.1	8.807	133.572	0.043	0.502	0.066	12.31	0.84
V36	36	75	8.808	133.575	0.044	0.505	0.067	12.44	0.849
V36	36	89.5	8.808	133.585	0.044	0.515	0.068	23.51	1.604
V36	36	104.7	8.809	133.589	0.045	0.519	0.069	10.81	0.737
A37	37	0	7.972	130.351	0	0	0	29.9	1
A37	37	2.8	7.945	130.406	-0.027	0.055	0.028	11.11	0.372
A37	37	5.6	7.932	130.428	-0.04	0.077	0.041	10.64	0.356
A37	37	8.4	7.923	130.443	-0.049	0.092	0.05	22.17	0.741
A37	37	11.2	7.919	130.454	-0.053	0.103	0.054	23.45	0.784
A37	37	17	7.911	130.469	-0.061	0.118	0.062	25.65	0.858
A37	37	22.9	7.905	130.482	-0.067	0.131	0.068	25.3	0.846
A37	37	28.9	7.902	130.492	-0.07	0.141	0.071	26.31	0.88
A37	37	35.1	7.899	130.494	-0.073	0.143	0.074	23.47	0.785
A37	37	47.8	7.896	130.501	-0.076	0.15	0.077	52.09	1.742
A37	37	61.1	7.894	130.509	-0.078	0.158	0.08	25.92	0.867
A37	37	75	7.892	130.505	-0.08	0.154	0.081	24.49	0.819
A37	37	89.5	7.892	130.512	-0.08	0.161	0.082	45.71	1.529
A37	37	104.7	7.891	130.51	-0.081	0.159	0.083	23.93	0.8
S38	38	0	8.289	110.317	0	0	0	16.7	1
S38	38	2.8	8.317	110.228	0.028	-0.089	0.029	7.41	0.444
S38	38	5.6	8.33	110.171	0.041	-0.146	0.044	7.76	0.465
S38	38	8.4	8.337	110.152	0.048	-0.165	0.051	17.57	1.052
S38	38	11.2	8.341	110.135	0.052	-0.182	0.055	19.26	1.153
S38	38	17	8.349	110.102	0.06	-0.215	0.064	22.2	1.329
S38	38	22.9	8.355	110.083	0.066	-0.234	0.07	23.49	1.407
S38	38	28.9	8.36	110.07	0.071	-0.247	0.075	23.7	1.419
S38	38	35.1	8.361	110.064	0.072	-0.253	0.076	21.47	1.286
S38	38	47.8	8.365	110.059	0.076	-0.258	0.08	50.11	3.001
S38	38	61.1	8.367	110.042	0.078	-0.275	0.083	23.22	1.39
S38	38	75	8.369	110.039	0.08	-0.278	0.085	21.37	1.28
S38	38	89.5	8.371	110.039	0.082	-0.278	0.087	43.39	2.598
S38	38	104.7	8.371	110.037	0.082	-0.28	0.087	21.29	1.275
K39	39	0	7.8	119.22	0	0	0	22.42	1
K39	39	2.8	7.836	119.222	0.036	0.002	0.036	7.17	0.32
K39	39	5.6	7.854	119.22	0.054	0	0.054	7.14	0.318
K39	39	8.4	7.864	119.215	0.064	-0.005	0.064	14.88	0.664
K39	39	11.2	7.869	119.217	0.069	-0.003	0.069	14.33	0.639
K39	39	17	7.879	119.217	0.079	-0.003	0.079	15.51	0.692
K39	39	22.9	7.887	119.215	0.087	-0.005	0.087	16.45	0.734
K39	39	28.9	7.891	119.21	0.091	-0.01	0.091	17.25	0.769
K39	39	35.1	7.895	119.215	0.095	-0.005	0.095	15.59	0.695
K39	39	47.8	7.899	119.22	0.099	0	0.099	32.92	1.468
K39	39	61.1	7.901	119.215	0.101	-0.005	0.101	17.2	0.767
K39	39	75	7.904	119.215	0.104	-0.005	0.104	15.47	0.69
K39	39	89.5	7.906	119.214	0.106	-0.006	0.106	30.48	1.36
K39	39	104.7	7.906	119.218	0.106	-0.002	0.106	14.8	0.66
G40	40	0	7.648	107.751	0	0	0	19.07	1
G40	40	2.8	7.669	107.734	0.021	-0.017	0.021	7.94	0.416
G40	40	5.6	7.678	107.734	0.03	-0.017	0.03	7.56	0.396
G40	40	8.4	7.684	107.734	0.036	-0.017	0.036	15.53	0.814
G40	40	11.2	7.688	107.726	0.04	-0.025	0.04	14.94	0.783
G40	40	17	7.693	107.724	0.045	-0.027	0.045	16.16	0.847
G40	40	22.9	7.699	107.724	0.051	-0.027	0.051	15.75	0.826
G40	40	28.9	7.701	107.724	0.053	-0.027	0.053	16.01	0.84
G40	40	35.1	7.704	107.719	0.056	-0.032	0.056	13.77	0.722
G40	40	47.8	7.706	107.721	0.058	-0.03	0.058	29.73	1.559
G40	40	61.1	7.708	107.721	0.06	-0.03	0.06	14.5	0.76
G40	40	75	7.709	107.721	0.061	-0.03	0.061	13.47	0.706
G40	40	89.5	7.711	107.717	0.063	-0.034	0.063	26.2	1.374
G40	40	104.7	7.71	107.715	0.062	-0.036	0.062	12.8	0.671
N41	41	0	7.506	114.054	0	0	0	21.79	1
N41	41	2.8	7.49	114.132	-0.016	0.078	0.018	9.21	0.423
N41	41	5.6	7.482	114.176	-0.024	0.122	0.027	9.89	0.454
N41	41	8.4	7.476	114.199	-0.03	0.145	0.033	19.02	0.873
N41	41	11.2	7.474	114.207	-0.032	0.153	0.035	19.7	0.904
N41	41	17	7.469	114.232	-0.037	0.178	0.041	19.12	0.877
N41	41	22.9	7.466	114.252	-0.04	0.198	0.045	20	0.918
N41	41	28.9	7.464	114.265	-0.042	0.211	0.047	20.44	0.938
N41	41	35.1	7.462	114.274	-0.044	0.22	0.049	18.57	0.852
N41	41	47.8	7.46	114.285	-0.046	0.231	0.051	38.48	1.766
N41	41	61.1	7.459	114.293	-0.047	0.239	0.053	18.52	0.85
N41	41	75	7.458	114.29	-0.048	0.236	0.053	18.28	0.839
N41	41	89.5	7.458	114.296	-0.048	0.242	0.054	36.44	1.672
N41	41	104.7	7.456	114.296	-0.05	0.242	0.056	17.32	0.795
A43	43	0	8.161	116.602	0	0	0	25.1	1
A43	43	2.8	8.159	116.444	-0.002	-0.158	0.016	10.51	0.419
A43	43	5.6	8.157	116.374	-0.004	-0.228	0.023	10.32	0.411
A43	43	8.4	8.157	116.333	-0.004	-0.269	0.027	21.34	0.85
A43	43	11.2	8.157	116.316	-0.004	-0.286	0.029	21.59	0.86
A43	43	17	8.155	116.275	-0.006	-0.327	0.033	23.81	0.949
A43	43	22.9	8.155	116.249	-0.006	-0.353	0.036	23.08	0.92
A43	43	28.9	8.155	116.23	-0.006	-0.372	0.038	23.99	0.956
A43	43	35.1	8.155	116.218	-0.006	-0.384	0.039	20.91	0.833
A43	43	47.8	8.155	116.193	-0.006	-0.409	0.041	43.79	1.745
A43	43	61.1	8.155	116.169	-0.006	-0.433	0.044	21.29	0.848
A43	43	75	8.155	116.162	-0.006	-0.44	0.044	20.66	0.823
A43	43	89.5	8.155	116.155	-0.006	-0.447	0.045	41.58	1.657
A43	43	104.7	8.154	116.155	-0.007	-0.447	0.045	19.99	0.796
D44	44	0	7.276	114.369	0	0	0	23.13	1
D44	44	2.8	7.293	114.424	0.017	0.055	0.018	10.11	0.437
D44	44	5.6	7.302	114.447	0.026	0.078	0.027	9.49	0.41
D44	44	8.4	7.305	114.461	0.029	0.092	0.03	18.55	0.802
D44	44	11.2	7.309	114.471	0.033	0.102	0.035	19.48	0.842
D44	44	17	7.314	114.485	0.038	0.116	0.04	20.17	0.872
D44	44	22.9	7.319	114.499	0.043	0.13	0.045	19.28	0.834
D44	44	28.9	7.321	114.502	0.045	0.133	0.047	19.32	0.835
D44	44	35.1	7.322	114.513	0.046	0.144	0.048	18.3	0.791
D44	44	47.8	7.324	114.513	0.048	0.144	0.05	39.89	1.725
D44	44	61.1	7.326	114.525	0.05	0.156	0.052	19.38	0.838
D44	44	75	7.327	114.53	0.051	0.161	0.053	18.34	0.793
D44	44	89.5	7.328	114.523	0.052	0.154	0.054	35.57	1.538
D44	44	104.7	7.328	114.53	0.052	0.161	0.054	17	0.735
V45	45	0	7.242	109.897	0	0	0	17.25	1
V45	45	2.8	7.259	109.957	0.017	0.06	0.018	7.49	0.434
V45	45	5.6	7.267	109.989	0.025	0.092	0.027	7.85	0.455
V45	45	8.4	7.27	110.005	0.028	0.108	0.03	15.37	0.891
V45	45	11.2	7.273	110.01	0.031	0.113	0.033	14.53	0.842
V45	45	17	7.279	110.038	0.037	0.141	0.04	15.02	0.871
V45	45	22.9	7.284	110.058	0.042	0.161	0.045	14.98	0.868
V45	45	28.9	7.285	110.058	0.043	0.161	0.046	16.57	0.961
V45	45	35.1	7.285	110.067	0.043	0.17	0.046	15.45	0.896
V45	45	47.8	7.287	110.068	0.045	0.171	0.048	30.64	1.776
V45	45	61.1	7.288	110.072	0.046	0.175	0.049	15.36	0.89
V45	45	75	7.288	110.077	0.046	0.18	0.049	19.1	1.107
V45	45	89.5	7.29	110.085	0.048	0.188	0.052	39.72	2.303
V45	45	104.7	7.289	110.097	0.047	0.2	0.051	19.91	1.154
A46	46	0	8.452	125.394	0	0	0	23.53	1
A46	46	2.8	8.459	125.401	0.007	0.007	0.007	10.31	0.438
A46	46	5.6	8.462	125.398	0.01	0.004	0.01	10.51	0.447
A46	46	8.4	8.464	125.4	0.012	0.006	0.012	20	0.85
A46	46	11.2	8.464	125.4	0.012	0.006	0.012	20.2	0.858
A46	46	17	8.466	125.403	0.014	0.009	0.014	20.98	0.892
A46	46	22.9	8.467	125.401	0.015	0.007	0.015	20.54	0.873
A46	46	28.9	8.47	125.405	0.018	0.011	0.018	21.01	0.893
A46	46	35.1	8.47	125.403	0.018	0.009	0.018	19.18	0.815
A46	46	47.8	8.471	125.403	0.019	0.009	0.019	37.23	1.582
A46	46	61.1	8.472	125.401	0.02	0.007	0.02	18.27	0.776
A46	46	75	8.472	125.401	0.02	0.007	0.02	17.17	0.73
A46	46	89.5	8.473	125.403	0.021	0.009	0.021	33.74	1.434
A46	46	104.7	8.472	125.405	0.02	0.011	0.02	16.31	0.693
G48	48	0	8.625	111.927	0	0	0	19.01	1
G48	48	2.8	8.639	111.925	0.014	-0.002	0.014	8.73	0.459
G48	48	5.6	8.645	111.908	0.02	-0.019	0.02	8.8	0.463
G48	48	8.4	8.648	111.903	0.023	-0.024	0.023	17.73	0.933
G48	48	11.2	8.651	111.904	0.026	-0.023	0.026	16.97	0.893
G48	48	17	8.654	111.904	0.029	-0.023	0.029	17.08	0.898
G48	48	22.9	8.657	111.897	0.032	-0.03	0.032	17.51	0.921
G48	48	28.9	8.659	111.897	0.034	-0.03	0.034	17.12	0.901
G48	48	35.1	8.66	111.894	0.035	-0.033	0.035	16.32	0.858
G48	48	47.8	8.661	111.89	0.036	-0.037	0.036	35.54	1.87
G48	48	61.1	8.663	111.893	0.038	-0.034	0.038	16.79	0.883
G48	48	75	8.663	111.892	0.038	-0.035	0.038	16.04	0.844
G48	48	89.5	8.664	111.89	0.039	-0.037	0.039	31.08	1.635
G48	48	104.7	8.664	111.89	0.039	-0.037	0.039	14.36	0.755
K49	49	0	7.886	119.58	0	0	0	42.7	1
K49	49	2.8	7.888	119.656	0.002	0.076	0.008	10.96	0.257
K49	49	5.6	7.888	119.704	0.002	0.124	0.013	11.33	0.265
K49	49	8.4	7.886	119.728	0	0.148	0.015	21.57	0.505
K49	49	11.2	7.886	119.74	0	0.16	0.016	22.11	0.518
K49	49	17	7.885	119.764	-0.001	0.184	0.018	21.32	0.499
K49	49	22.9	7.885	119.785	-0.001	0.205	0.021	21.7	0.508
K49	49	28.9	7.884	119.794	-0.002	0.214	0.021	20.52	0.481
K49	49	35.1	7.883	119.788	-0.003	0.208	0.021	20.65	0.484
K49	49	47.8	7.883	119.809	-0.003	0.229	0.023	40.02	0.937
K49	49	61.1	7.883	119.815	-0.003	0.235	0.024	19.52	0.457
K49	49	75	7.883	119.824	-0.003	0.244	0.025	19.47	0.456
K49	49	89.5	7.884	119.818	-0.002	0.238	0.024	37.6	0.881
K49	49	104.7	7.883	119.821	-0.003	0.241	0.024	18.79	0.44
S50	50	0	8.072	113.232	0	0	0	18.23	1
S50	50	2.8	8.104	113.309	0.032	0.077	0.033	6.77	0.371
S50	50	5.6	8.122	113.318	0.05	0.086	0.051	6.3	0.346
S50	50	8.4	8.129	113.332	0.057	0.1	0.058	12.69	0.696
S50	50	11.2	8.136	113.353	0.064	0.121	0.065	14.05	0.771
S50	50	17	8.145	113.365	0.073	0.133	0.074	14.53	0.797
S50	50	22.9	8.152	113.387	0.08	0.155	0.081	15.54	0.852
S50	50	28.9	8.156	113.387	0.084	0.155	0.085	15.15	0.831
S50	50	35.1	8.16	113.391	0.088	0.159	0.089	14.97	0.821
S50	50	47.8	8.164	113.404	0.092	0.172	0.094	29.9	1.64
S50	50	61.1	8.167	113.409	0.095	0.177	0.097	15.02	0.824
S50	50	75	8.168	113.407	0.096	0.175	0.098	14.88	0.816
S50	50	89.5	8.17	113.412	0.098	0.18	0.1	29.31	1.608
S50	50	104.7	8.17	113.415	0.098	0.183	0.1	13.88	0.761
I51	51	0	8.471	123.608	0	0	0	22.35	1
I51	51	2.8	8.517	123.566	0.046	-0.042	0.046	5.1	0.228
I51	51	5.6	8.542	123.543	0.071	-0.065	0.071	5.64	0.252
I51	51	8.4	8.553	123.519	0.082	-0.089	0.082	12.06	0.54
I51	51	11.2	8.56	123.509	0.089	-0.099	0.09	11.74	0.525
I51	51	17	8.574	123.502	0.103	-0.106	0.104	13.38	0.599
I51	51	22.9	8.583	123.492	0.112	-0.116	0.113	15.43	0.69
I51	51	28.9	8.59	123.489	0.119	-0.119	0.12	15.47	0.692
I51	51	35.1	8.595	123.479	0.124	-0.129	0.125	14.89	0.666
I51	51	47.8	8.6	123.475	0.129	-0.133	0.13	33.09	1.481
I51	51	61.1	8.604	123.47	0.133	-0.138	0.134	15.09	0.675
I51	51	75	8.606	123.462	0.135	-0.146	0.136	15.82	0.708
I51	51	89.5	8.608	123.467	0.137	-0.141	0.138	31.01	1.387
I51	51	104.7	8.609	123.467	0.138	-0.141	0.139	15.06	0.674
G52	52	0	9.228	113.713	0	0	0	26.61	1
G52	52	2.8	9.226	113.761	-0.002	0.048	0.005	14.15	0.532
G52	52	5.6	9.228	113.768	0	0.055	0.006	16.79	0.631
G52	52	8.4	9.227	113.789	-0.001	0.076	0.008	27.5	1.033
G52	52	11.2	9.228	113.787	0	0.074	0.007	25.24	0.949
G52	52	17	9.224	113.791	-0.004	0.078	0.009	24.71	0.929
G52	52	22.9	9.224	113.801	-0.004	0.088	0.01	22.95	0.862
G52	52	28.9	9.224	113.801	-0.004	0.088	0.01	22.65	0.851
G52	52	35.1	9.224	113.801	-0.004	0.088	0.01	20.32	0.764
G52	52	47.8	9.224	113.803	-0.004	0.09	0.01	41.63	1.564
G52	52	61.1	9.224	113.801	-0.004	0.088	0.01	20.96	0.788
G52	52	75	9.224	113.808	-0.004	0.095	0.01	19.7	0.74
G52	52	89.5	9.224	113.808	-0.004	0.095	0.01	38.36	1.442
G52	52	104.7	9.224	113.817	-0.004	0.104	0.011	18.22	0.685
G53	53	0	9.781	107.093	0	0	0	15.23	1
G53	53	2.8	9.709	106.928	-0.072	-0.165	0.074	0.87	0.057
G53	53	5.6	9.642	106.834	-0.139	-0.259	0.141	0.77	0.051
G53	53	8.4	9.632	106.797	-0.149	-0.296	0.152	1.3	0.085
G53	53	11.2	9.606	106.74	-0.175	-0.353	0.179	1.34	0.088
G53	53	17	9.575	106.74	-0.206	-0.353	0.209	2.37	0.156
G53	53	22.9	9.565	106.713	-0.216	-0.38	0.219	2.39	0.157
G53	53	28.9	9.559	106.679	-0.222	-0.414	0.226	3.33	0.219
G53	53	35.1	9.543	106.672	-0.238	-0.421	0.242	3.21	0.211
G53	53	47.8	9.534	106.646	-0.247	-0.447	0.251	8.6	0.565
G53	53	61.1	9.529	106.634	-0.252	-0.459	0.256	4.82	0.316
G53	53	75	9.523	106.621	-0.258	-0.472	0.262	4.82	0.316
G53	53	89.5	9.519	106.614	-0.262	-0.479	0.266	10	0.657
G53	53	104.7	9.519	106.602	-0.262	-0.491	0.267	4.89	0.321
D54	54	0	8.583	121.38	0	0	0	23.91	1
D54	54	2.8	8.577	121.374	-0.006	-0.006	0.006	8.81	0.368
D54	54	5.6	8.568	121.401	-0.015	0.021	0.015	7.65	0.32
D54	54	8.4	8.567	121.398	-0.016	0.018	0.016	10.36	0.433
D54	54	11.2	8.568	121.428	-0.015	0.048	0.016	9.68	0.405
D54	54	17	8.564	121.426	-0.019	0.046	0.02	9.33	0.39
D54	54	22.9	8.561	121.424	-0.022	0.044	0.022	8.06	0.337
D54	54	28.9	8.562	121.433	-0.021	0.053	0.022	7.97	0.333
D54	54	35.1	8.559	121.431	-0.024	0.051	0.025	7.62	0.319
D54	54	47.8	8.556	121.435	-0.027	0.055	0.028	13.83	0.578
D54	54	61.1	8.556	121.431	-0.027	0.051	0.027	6.99	0.292
D54	54	75	8.556	121.424	-0.027	0.044	0.027	6.63	0.277
D54	54	89.5	8.551	121.428	-0.032	0.048	0.032	14.27	0.597
D54	54	104.7	8.553	121.421	-0.03	0.041	0.03	6.75	0.282
I55	55	0	8.325	118.449	0	0	0	24.05	1
I55	55	2.8	8.333	118.42	0.008	-0.029	0.009	10.93	0.454
I55	55	5.6	8.338	118.398	0.013	-0.051	0.014	10.25	0.426
I55	55	8.4	8.341	118.389	0.016	-0.06	0.017	21.69	0.902
I55	55	11.2	8.342	118.383	0.017	-0.066	0.018	21.32	0.886
I55	55	17	8.344	118.375	0.019	-0.074	0.02	21.07	0.876
I55	55	22.9	8.346	118.37	0.021	-0.079	0.022	20.59	0.856
I55	55	28.9	8.347	118.37	0.022	-0.079	0.023	20.72	0.862
I55	55	35.1	8.348	118.366	0.023	-0.083	0.024	19.61	0.815
I55	55	47.8	8.35	118.36	0.025	-0.089	0.027	40.35	1.678
I55	55	61.1	8.35	118.36	0.025	-0.089	0.027	19.68	0.818
I55	55	75	8.351	118.356	0.026	-0.093	0.028	19.12	0.795
I55	55	89.5	8.351	118.362	0.026	-0.087	0.027	36.69	1.526
I55	55	104.7	8.351	118.356	0.026	-0.093	0.028	17.51	0.728
F56	56	0	9.174	131.334	0	0	0	15.47	1
F56	56	2.8	9.125	131.341	-0.049	0.007	0.049	2.86	0.185
F56	56	5.6	9.092	131.334	-0.082	0	0.082	2.61	0.169
F56	56	8.4	9.075	131.328	-0.099	-0.006	0.099	5.59	0.361
F56	56	11.2	9.067	131.33	-0.107	-0.004	0.107	6.29	0.407
F56	56	17	9.045	131.326	-0.129	-0.008	0.129	6.76	0.437
F56	56	22.9	9.035	131.328	-0.139	-0.006	0.139	7.01	0.453
F56	56	28.9	9.028	131.319	-0.146	-0.015	0.146	7.98	0.516
F56	56	35.1	9.023	131.317	-0.151	-0.017	0.151	7.86	0.508
F56	56	47.8	9.014	131.317	-0.16	-0.017	0.16	16.95	1.096
F56	56	61.1	9.01	131.305	-0.164	-0.029	0.164	9.06	0.586
F56	56	75	9.008	131.3	-0.166	-0.034	0.166	9.26	0.599
F56	56	89.5	9.005	131.304	-0.169	-0.03	0.169	17.21	1.112
F56	56	104.7	9.003	131.289	-0.171	-0.045	0.171	8.25	0.533
N58	58	0	6.273	117.069	0	0	0	4.48	1
N58	58	2.8	6.295	117.502	0.022	0.433	0.049	0.79	0.176
N58	58	5.6	6.308	117.738	0.035	0.669	0.076	1.29	0.288
N58	58	8.4	6.312	117.856	0.039	0.787	0.088	2.54	0.567
N58	58	11.2	6.313	117.938	0.04	0.869	0.096	2.87	0.641
N58	58	17	6.322	118.072	0.049	1.003	0.112	4.26	0.951
N58	58	22.9	6.324	118.165	0.051	1.096	0.121	3.67	0.819
N58	58	28.9	6.326	118.223	0.053	1.154	0.127	3.64	0.812
N58	58	35.1	6.326	118.266	0.053	1.197	0.131	4.09	0.913
N58	58	47.8	6.326	118.307	0.053	1.238	0.135	7.18	1.603
N58	58	61.1	6.328	118.343	0.055	1.274	0.139	3.92	0.875
N58	58	75	6.328	118.373	0.055	1.304	0.142	3.61	0.806
N58	58	89.5	6.327	118.388	0.054	1.319	0.143	7.3	1.629
N58	58	104.7	6.324	118.389	0.051	1.32	0.142	3.43	0.766
R59	59	0	7.888	119.486	0	0	0	40.33	1
R59	59	2.8	7.889	119.602	0.001	0.116	0.012	10.96	0.272
R59	59	5.6	7.888	119.652	0	0.166	0.017	11.33	0.281
R59	59	8.4	7.886	119.683	-0.002	0.197	0.02	21.57	0.535
R59	59	11.2	7.886	119.694	-0.002	0.208	0.021	22.11	0.548
R59	59	17	7.885	119.723	-0.003	0.237	0.024	21.32	0.529
R59	59	22.9	7.885	119.733	-0.003	0.247	0.025	21.7	0.538
R59	59	28.9	7.884	119.744	-0.004	0.258	0.026	20.52	0.509
R59	59	35.1	7.883	119.751	-0.005	0.265	0.027	20.65	0.512
R59	59	47.8	7.883	119.77	-0.005	0.284	0.029	40.02	0.992
R59	59	61.1	7.883	119.772	-0.005	0.286	0.029	19.52	0.484
R59	59	75	7.883	119.786	-0.005	0.3	0.03	19.47	0.483
R59	59	89.5	7.884	119.783	-0.004	0.297	0.03	37.6	0.932
R59	59	104.7	7.882	119.796	-0.006	0.31	0.032	18.79	0.466
G61	61	0	7.6	107.048	0	0	0	20.95	1
G61	61	2.8	7.564	106.914	-0.036	-0.134	0.038	5.85	0.279
G61	61	5.6	7.546	106.854	-0.054	-0.194	0.057	5.63	0.269
G61	61	8.4	7.534	106.821	-0.066	-0.227	0.07	12.39	0.591
G61	61	11.2	7.528	106.791	-0.072	-0.257	0.076	12.78	0.61
G61	61	17	7.516	106.759	-0.084	-0.289	0.089	13.59	0.649
G61	61	22.9	7.509	106.736	-0.091	-0.312	0.096	14.27	0.681
G61	61	28.9	7.505	106.721	-0.095	-0.327	0.1	15.43	0.737
G61	61	35.1	7.501	106.708	-0.099	-0.34	0.105	13.35	0.637
G61	61	47.8	7.496	106.697	-0.104	-0.351	0.11	29.35	1.401
G61	61	61.1	7.493	106.684	-0.107	-0.364	0.113	15.21	0.726
G61	61	75	7.491	106.68	-0.109	-0.368	0.115	14.75	0.704
G61	61	89.5	7.491	106.674	-0.109	-0.374	0.115	29.88	1.426
G61	61	104.7	7.49	106.674	-0.11	-0.374	0.116	13.99	0.668
L63	63	0	7.531	118.353	0	0	0	18.52	1
L63	63	2.8	7.523	118.476	-0.008	0.123	0.015	8.23	0.444
L63	63	5.6	7.519	118.531	-0.012	0.178	0.021	8.16	0.441
L63	63	8.4	7.515	118.556	-0.016	0.203	0.026	16.05	0.867
L63	63	11.2	7.514	118.576	-0.017	0.223	0.028	15.49	0.836
L63	63	17	7.512	118.612	-0.019	0.259	0.032	16.02	0.865
L63	63	22.9	7.51	118.634	-0.021	0.281	0.035	16.13	0.871
L63	63	28.9	7.509	118.646	-0.022	0.293	0.037	15.91	0.859
L63	63	35.1	7.508	118.66	-0.023	0.307	0.038	14.53	0.785
L63	63	47.8	7.506	118.668	-0.025	0.315	0.04	31.12	1.68
L63	63	61.1	7.506	118.676	-0.025	0.323	0.041	15.34	0.828
L63	63	75	7.505	118.679	-0.026	0.326	0.042	14.43	0.779
L63	63	89.5	7.505	118.682	-0.026	0.329	0.042	27.6	1.49
L63	63	104.7	7.504	118.687	-0.027	0.334	0.043	13.39	0.723
G65	65	0	8.741	114.629	0	0	0	21.6	1
G65	65	2.8	8.735	114.599	-0.006	-0.03	0.007	10.05	0.465
G65	65	5.6	8.732	114.586	-0.009	-0.043	0.01	10.51	0.487
G65	65	8.4	8.729	114.576	-0.012	-0.053	0.013	19.58	0.906
G65	65	11.2	8.728	114.574	-0.013	-0.055	0.014	18.9	0.875
G65	65	17	8.725	114.561	-0.016	-0.068	0.017	20.78	0.962
G65	65	22.9	8.724	114.556	-0.017	-0.073	0.019	20.79	0.962
G65	65	28.9	8.724	114.558	-0.017	-0.071	0.018	21.27	0.985
G65	65	35.1	8.723	114.554	-0.018	-0.075	0.019	17.95	0.831
G65	65	47.8	8.722	114.549	-0.019	-0.08	0.021	37.76	1.748
G65	65	61.1	8.721	114.547	-0.02	-0.082	0.022	18.92	0.876
G65	65	75	8.722	114.551	-0.019	-0.078	0.021	18.48	0.856
G65	65	89.5	8.722	114.549	-0.019	-0.08	0.021	35.57	1.647
G65	65	104.7	8.721	114.551	-0.02	-0.078	0.021	16.99	0.787
K66	66	0	8.246	120.728	0	0	0	28.19	1
K66	66	2.8	8.263	120.8	0.017	0.072	0.018	12.59	0.447
K66	66	5.6	8.271	120.839	0.025	0.111	0.027	12.45	0.442
K66	66	8.4	8.275	120.863	0.029	0.135	0.032	23.21	0.823
K66	66	11.2	8.278	120.875	0.032	0.147	0.035	25.2	0.894
K66	66	17	8.283	120.899	0.037	0.171	0.041	23.93	0.849
K66	66	22.9	8.286	120.919	0.04	0.191	0.044	26.24	0.931
K66	66	28.9	8.289	120.921	0.043	0.193	0.047	26.87	0.953
K66	66	35.1	8.29	120.933	0.044	0.205	0.049	22.74	0.807
K66	66	47.8	8.292	120.94	0.046	0.212	0.051	49.24	1.747
K66	66	61.1	8.294	120.948	0.048	0.22	0.053	24.35	0.864
K66	66	75	8.294	120.952	0.048	0.224	0.053	24.85	0.882
K66	66	89.5	8.295	120.95	0.049	0.222	0.054	47.51	1.685
K66	66	104.7	8.295	120.952	0.049	0.224	0.054	22.87	0.811
S67	67	0	8.769	120.725	0	0	0	6.03	1
S67	67	2.8	8.77	120.754	0.001	0.029	0.003	2.96	0.491
S67	67	5.6	8.771	120.771	0.002	0.046	0.005	3.41	0.566
S67	67	8.4	8.769	120.775	0	0.05	0.005	6.58	1.091
S67	67	11.2	8.771	120.783	0.002	0.058	0.006	7.09	1.176
S67	67	17	8.769	120.783	0	0.058	0.006	6.96	1.154
S67	67	22.9	8.772	120.798	0.003	0.073	0.008	7.99	1.325
S67	67	28.9	8.773	120.802	0.004	0.077	0.009	8.28	1.373
S67	67	35.1	8.772	120.798	0.003	0.073	0.008	7.05	1.169
S67	67	47.8	8.772	120.806	0.003	0.081	0.009	15.6	2.587
S67	67	61.1	8.773	120.79	0.004	0.065	0.008	7.58	1.257
S67	67	75	8.772	120.802	0.003	0.077	0.008	9.02	1.496
S67	67	89.5	8.772	120.821	0.003	0.096	0.01	18.28	3.032
S67	67	104.7	8.774	120.84	0.005	0.115	0.013	9.93	1.647
G68	68	0	9.001	115.796	0	0	0	12.31	1
G68	68	2.8	9.005	115.81	0.004	0.014	0.004	5.66	0.46
G68	68	5.6	9.006	115.822	0.005	0.026	0.006	6.16	0.5
G68	68	8.4	9.007	115.828	0.006	0.032	0.007	12.47	1.013
G68	68	11.2	9.008	115.831	0.007	0.035	0.008	12.53	1.018
G68	68	17	9.009	115.849	0.008	0.053	0.01	13.9	1.129
G68	68	22.9	9.012	115.851	0.011	0.055	0.012	15.98	1.298
G68	68	28.9	9.017	115.854	0.016	0.058	0.017	19.03	1.546
G68	68	35.1	9.016	115.851	0.015	0.055	0.016	18.58	1.509
G68	68	47.8	9.018	115.846	0.017	0.05	0.018	42.19	3.427
G68	68	61.1	9.02	115.846	0.019	0.05	0.02	22.34	1.815
G68	68	75	9.02	115.843	0.019	0.047	0.02	22.96	1.865
G68	68	89.5	9.019	115.849	0.018	0.053	0.019	43.57	3.539
G68	68	104.7	9.019	115.834	0.018	0.038	0.018	21.8	1.771
R69	69	0	8.097	121.558	0	0	0	29.17	1
R69	69	2.8	8.096	121.578	-0.001	0.02	0.002	13.43	0.46
R69	69	5.6	8.095	121.582	-0.002	0.024	0.003	13.38	0.459
R69	69	8.4	8.095	121.578	-0.002	0.02	0.003	26.54	0.91
R69	69	11.2	8.094	121.586	-0.003	0.028	0.004	25.94	0.889
R69	69	17	8.093	121.586	-0.004	0.028	0.005	27.57	0.945
R69	69	22.9	8.093	121.589	-0.004	0.031	0.005	27.28	0.935
R69	69	28.9	8.094	121.597	-0.003	0.039	0.005	26.97	0.925
R69	69	35.1	8.093	121.595	-0.004	0.037	0.005	24.29	0.833
R69	69	47.8	8.093	121.595	-0.004	0.037	0.005	50.75	1.74
R69	69	61.1	8.092	121.595	-0.005	0.037	0.006	25.2	0.864
R69	69	75	8.092	121.597	-0.005	0.039	0.006	24.22	0.83
R69	69	89.5	8.092	121.599	-0.005	0.041	0.006	45.59	1.563
R69	69	104.7	8.092	121.604	-0.005	0.046	0.007	21.83	0.748
T70	70	0	8.215	122.291	0	0	0	16.94	1
T70	70	2.8	8.21	122.245	-0.005	-0.046	0.007	7.45	0.44
T70	70	5.6	8.209	122.221	-0.006	-0.07	0.009	7.55	0.446
T70	70	8.4	8.207	122.2	-0.008	-0.091	0.012	14.8	0.874
T70	70	11.2	8.205	122.202	-0.01	-0.089	0.013	14.95	0.883
T70	70	17	8.202	122.187	-0.013	-0.104	0.017	15.41	0.91
T70	70	22.9	8.203	122.177	-0.012	-0.114	0.017	14.87	0.878
T70	70	28.9	8.202	122.164	-0.013	-0.127	0.018	15.08	0.89
T70	70	35.1	8.202	122.162	-0.013	-0.129	0.018	13.47	0.795
T70	70	47.8	8.2	122.156	-0.015	-0.135	0.02	28.76	1.698
T70	70	61.1	8.2	122.158	-0.015	-0.133	0.02	14.23	0.84
T70	70	75	8.2	122.144	-0.015	-0.147	0.021	13.27	0.783
T70	70	89.5	8.2	122.154	-0.015	-0.137	0.02	26.25	1.55
T70	70	104.7	8.198	122.154	-0.017	-0.137	0.022	13.19	0.779
W71	71	0	9.17	124.14	0	0	0	19.46	1
W71	71	2.8	9.161	124.031	-0.009	-0.109	0.014	8.45	0.434
W71	71	5.6	9.156	123.965	-0.014	-0.175	0.022	7.76	0.399
W71	71	8.4	9.154	123.932	-0.016	-0.208	0.026	16.47	0.846
W71	71	11.2	9.153	123.913	-0.017	-0.227	0.028	16.73	0.86
W71	71	17	9.148	123.88	-0.022	-0.26	0.034	17.25	0.886
W71	71	22.9	9.146	123.856	-0.024	-0.284	0.037	17.22	0.885
W71	71	28.9	9.147	123.845	-0.023	-0.295	0.037	17.02	0.875
W71	71	35.1	9.145	123.823	-0.025	-0.317	0.04	16.12	0.828
W71	71	47.8	9.145	123.817	-0.025	-0.323	0.041	32.17	1.653
W71	71	61.1	9.145	123.812	-0.025	-0.328	0.041	15.65	0.804
W71	71	75	9.145	123.801	-0.025	-0.339	0.042	14.92	0.767
W71	71	89.5	9.144	123.798	-0.026	-0.342	0.043	29.2	1.501
W71	71	104.7	9.144	123.807	-0.026	-0.333	0.042	13.73	0.706
R72	72	0	8.635	121.661	0	0	0	16.04	1
R72	72	2.8	8.591	121.416	-0.044	-0.245	0.05	8.81	0.549
R72	72	5.6	8.57	121.319	-0.065	-0.342	0.073	7.65	0.477
R72	72	8.4	8.552	121.258	-0.083	-0.403	0.092	9.09	0.567
R72	72	11.2	8.545	121.223	-0.09	-0.438	0.1	7.56	0.471
R72	72	17	8.527	121.135	-0.108	-0.526	0.12	8.67	0.541
R72	72	22.9	8.518	121.086	-0.117	-0.575	0.13	9.72	0.606
R72	72	28.9	8.514	121.057	-0.121	-0.604	0.135	10.21	0.637
R72	72	35.1	8.509	121.038	-0.126	-0.623	0.141	9.2	0.574
R72	72	47.8	8.503	121.003	-0.132	-0.658	0.147	20.19	1.259
R72	72	61.1	8.498	120.982	-0.137	-0.679	0.153	10.5	0.655
R72	72	75	8.497	120.975	-0.138	-0.686	0.154	10.22	0.637
R72	72	89.5	8.496	120.956	-0.139	-0.705	0.156	20.03	1.249
R72	72	104.7	8.495	120.947	-0.14	-0.714	0.157	10.14	0.632
E73	73	0	8.157	113.995	0	0	0	14.48	1
E73	73	2.8	8.185	113.748	0.028	-0.247	0.037	3.98	0.275
E73	73	5.6	8.199	113.643	0.042	-0.352	0.055	3.86	0.267
E73	73	8.4	8.207	113.576	0.05	-0.419	0.065	8.17	0.564
E73	73	11.2	8.211	113.536	0.054	-0.459	0.071	8.85	0.611
E73	73	17	8.218	113.466	0.061	-0.529	0.081	9.12	0.63
E73	73	22.9	8.224	113.407	0.067	-0.588	0.089	10.17	0.702
E73	73	28.9	8.228	113.389	0.071	-0.606	0.093	10.77	0.744
E73	73	35.1	8.231	113.365	0.074	-0.63	0.097	10.02	0.692
E73	73	47.8	8.235	113.322	0.078	-0.673	0.103	20.41	1.41
E73	73	61.1	8.237	113.305	0.08	-0.69	0.106	9.93	0.686
E73	73	75	8.239	113.281	0.082	-0.714	0.109	10.32	0.713
E73	73	89.5	8.241	113.271	0.084	-0.724	0.111	20.71	1.43
E73	73	104.7	8.241	113.265	0.084	-0.73	0.111	9.09	0.628
A74	74	0	9.165	119.968	0	0	0	37.04	1
A74	74	2.8	9.166	120.145	0.001	0.177	0.018	7.78	0.21
A74	74	5.6	9.165	120.232	0	0.264	0.026	7.22	0.195
A74	74	8.4	9.165	120.284	0	0.316	0.032	14.31	0.386
A74	74	11.2	9.164	120.322	-0.001	0.354	0.035	15.36	0.415
A74	74	17	9.161	120.395	-0.004	0.427	0.043	15.31	0.413
A74	74	22.9	9.163	120.43	-0.002	0.462	0.046	15.59	0.421
A74	74	28.9	9.164	120.446	-0.001	0.478	0.048	14.86	0.401
A74	74	35.1	9.165	120.468	0	0.5	0.05	13.69	0.37
A74	74	47.8	9.164	120.502	-0.001	0.534	0.053	29.48	0.796
A74	74	61.1	9.165	120.513	0	0.545	0.055	13.04	0.352
A74	74	75	9.165	120.517	0	0.549	0.055	12.83	0.346
A74	74	89.5	9.166	120.539	0.001	0.571	0.057	26.82	0.724
A74	74	104.7	9.165	120.547	0	0.579	0.058	12.25	0.331
D75	75	0	9.674	123.588	0	0	0	20.77	1
D75	75	2.8	9.612	123.472	-0.062	-0.116	0.063	2.59	0.125
D75	75	5.6	9.588	123.422	-0.086	-0.166	0.088	1.92	0.092
D75	75	8.4	9.559	123.398	-0.115	-0.19	0.117	4.25	0.205
D75	75	11.2	9.547	123.371	-0.127	-0.217	0.129	4.92	0.237
D75	75	17	9.524	123.346	-0.15	-0.242	0.152	6.06	0.292
D75	75	22.9	9.513	123.321	-0.161	-0.267	0.163	7.24	0.349
D75	75	28.9	9.506	123.299	-0.168	-0.289	0.17	8.34	0.402
D75	75	35.1	9.499	123.294	-0.175	-0.294	0.177	8.26	0.398
D75	75	47.8	9.491	123.272	-0.183	-0.316	0.186	19.11	0.92
D75	75	61.1	9.484	123.26	-0.19	-0.328	0.193	9.21	0.443
D75	75	75	9.483	123.255	-0.191	-0.333	0.194	9.47	0.456
D75	75	89.5	9.479	123.247	-0.195	-0.341	0.198	20.54	0.989
D75	75	104.7	9.479	123.247	-0.195	-0.341	0.198	8.57	0.413
I76	76	0	7.791	126.988	0	0	0	12.34	1
I76	76	2.8	7.785	126.8	-0.006	-0.188	0.02	4.89	0.396
I76	76	5.6	7.779	126.712	-0.012	-0.276	0.03	5.35	0.434
I76	76	8.4	7.776	126.655	-0.015	-0.333	0.037	10.37	0.84
I76	76	11.2	7.776	126.627	-0.015	-0.361	0.039	10.71	0.868
I76	76	17	7.773	126.57	-0.018	-0.418	0.046	10.58	0.857
I76	76	22.9	7.772	126.536	-0.019	-0.452	0.049	10.97	0.889
I76	76	28.9	7.772	126.519	-0.019	-0.469	0.051	11.35	0.92
I76	76	35.1	7.771	126.491	-0.02	-0.497	0.054	9.69	0.785
I76	76	47.8	7.769	126.473	-0.022	-0.515	0.056	20.74	1.681
I76	76	61.1	7.768	126.453	-0.023	-0.535	0.058	9.63	0.78
I76	76	75	7.767	126.451	-0.024	-0.537	0.059	9.67	0.784
I76	76	89.5	7.768	126.439	-0.023	-0.549	0.06	18.73	1.518
I76	76	104.7	7.767	126.445	-0.024	-0.543	0.059	8.6	0.697
N77	77	0	8.79	115.305	0	0	0	14.32	1
N77	77	2.8	8.764	115.223	-0.026	-0.082	0.027	5.27	0.368
N77	77	5.6	8.748	115.194	-0.042	-0.111	0.043	5.26	0.367
N77	77	8.4	8.74	115.18	-0.05	-0.125	0.052	11.65	0.814
N77	77	11.2	8.736	115.168	-0.054	-0.137	0.056	10.82	0.756
N77	77	17	8.727	115.152	-0.063	-0.153	0.065	11.98	0.837
N77	77	22.9	8.721	115.134	-0.069	-0.171	0.071	11.5	0.803
N77	77	28.9	8.719	115.119	-0.071	-0.186	0.073	12.72	0.888
N77	77	35.1	8.714	115.12	-0.076	-0.185	0.078	12.1	0.845
N77	77	47.8	8.712	115.118	-0.078	-0.187	0.08	25.32	1.768
N77	77	61.1	8.709	115.12	-0.081	-0.185	0.083	12.32	0.86
N77	77	75	8.708	115.113	-0.082	-0.192	0.084	11.29	0.788
N77	77	89.5	8.709	115.112	-0.081	-0.193	0.083	22.47	1.569
N77	77	104.7	8.707	115.108	-0.083	-0.197	0.085	11.5	0.803
Y78	78	0	9.014	121.806	0	0	0	22.68	1
Y78	78	2.8	8.977	121.69	-0.037	-0.116	0.039	9.18	0.405
Y78	78	5.6	8.958	121.673	-0.056	-0.133	0.058	8.94	0.394
Y78	78	8.4	8.947	121.646	-0.067	-0.16	0.069	16.9	0.745
Y78	78	11.2	8.94	121.644	-0.074	-0.162	0.076	15.76	0.695
Y78	78	17	8.928	121.604	-0.086	-0.202	0.088	14.53	0.641
Y78	78	22.9	8.92	121.599	-0.094	-0.207	0.096	14.12	0.623
Y78	78	28.9	8.916	121.591	-0.098	-0.215	0.1	14.33	0.632
Y78	78	35.1	8.912	121.578	-0.102	-0.228	0.105	13.93	0.614
Y78	78	47.8	8.907	121.57	-0.107	-0.236	0.11	29.47	1.299
Y78	78	61.1	8.904	121.568	-0.11	-0.238	0.113	14.89	0.657
Y78	78	75	8.902	121.568	-0.112	-0.238	0.115	14.63	0.645
Y78	78	89.5	8.901	121.557	-0.113	-0.249	0.116	27.42	1.209
Y78	78	104.7	8.9	121.555	-0.114	-0.251	0.117	14.16	0.624
T79	79	0	8.091	119.896	0	0	0	16.73	1
T79	79	2.8	8.073	119.886	-0.018	-0.01	0.018	6.96	0.416
T79	79	5.6	8.059	119.873	-0.032	-0.023	0.032	7.01	0.419
T79	79	8.4	8.054	119.871	-0.037	-0.025	0.037	14.47	0.865
T79	79	11.2	8.05	119.869	-0.041	-0.027	0.041	14.63	0.874
T79	79	17	8.043	119.866	-0.048	-0.03	0.048	14.74	0.881
T79	79	22.9	8.04	119.864	-0.051	-0.032	0.051	14.7	0.879
T79	79	28.9	8.037	119.859	-0.054	-0.037	0.054	15.01	0.897
T79	79	35.1	8.034	119.861	-0.057	-0.035	0.057	14.52	0.868
T79	79	47.8	8.031	119.854	-0.06	-0.042	0.06	27.99	1.673
T79	79	61.1	8.03	119.864	-0.061	-0.032	0.061	13.8	0.825
T79	79	75	8.028	119.857	-0.063	-0.039	0.063	14.22	0.85
T79	79	89.5	8.028	119.848	-0.063	-0.048	0.063	26.25	1.569
T79	79	104.7	8.025	119.85	-0.066	-0.046	0.066	12.59	0.753
S80	80	0	7.235	113.312	0	0	0	32.93	1
S80	80	2.8	7.253	113.304	0.018	-0.008	0.018	14.6	0.443
S80	80	5.6	7.262	113.301	0.027	-0.011	0.027	13.96	0.424
S80	80	8.4	7.265	113.298	0.03	-0.014	0.03	27.73	0.842
S80	80	11.2	7.268	113.292	0.033	-0.02	0.033	29.68	0.901
S80	80	17	7.274	113.287	0.039	-0.025	0.039	29.3	0.89
S80	80	22.9	7.278	113.287	0.043	-0.025	0.043	30.67	0.931
S80	80	28.9	7.281	113.284	0.046	-0.028	0.046	29.86	0.907
S80	80	35.1	7.282	113.287	0.047	-0.025	0.047	26.75	0.812
S80	80	47.8	7.284	113.284	0.049	-0.028	0.049	57.45	1.745
S80	80	61.1	7.286	113.282	0.051	-0.03	0.051	29.18	0.886
S80	80	75	7.286	113.282	0.051	-0.03	0.051	28.16	0.855
S80	80	89.5	7.288	113.281	0.053	-0.031	0.053	53.91	1.637
S80	80	104.7	7.287	113.279	0.052	-0.033	0.052	26.35	0.8
G81	81	0	8.834	107.996	0	0	0	16.42	1
G81	81	2.8	8.825	107.977	-0.009	-0.019	0.009	8.14	0.496
G81	81	5.6	8.821	107.97	-0.013	-0.026	0.013	7.74	0.471
G81	81	8.4	8.818	107.973	-0.016	-0.023	0.016	16.11	0.981
G81	81	11.2	8.817	107.965	-0.017	-0.031	0.017	14.52	0.884
G81	81	17	8.813	107.96	-0.021	-0.036	0.021	14.87	0.906
G81	81	22.9	8.811	107.962	-0.023	-0.034	0.023	15.59	0.949
G81	81	28.9	8.811	107.96	-0.023	-0.036	0.023	15.74	0.959
G81	81	35.1	8.809	107.962	-0.025	-0.034	0.025	14.1	0.859
G81	81	47.8	8.809	107.955	-0.025	-0.041	0.025	28.25	1.72
G81	81	61.1	8.808	107.953	-0.026	-0.043	0.026	13.93	0.848
G81	81	75	8.808	107.953	-0.026	-0.043	0.026	13.22	0.805
G81	81	89.5	8.807	107.953	-0.027	-0.043	0.027	25.83	1.573
G81	81	104.7	8.807	107.952	-0.027	-0.044	0.027	12.47	0.759
F82	82	0	8.941	122.505	0	0	0	19.39	1
F82	82	2.8	8.882	122.296	-0.059	-0.209	0.063	2.39	0.123
F82	82	5.6	8.846	122.193	-0.095	-0.312	0.1	2.51	0.129
F82	82	8.4	8.829	122.133	-0.112	-0.372	0.118	19.72	1.017
F82	82	11.2	8.815	122.048	-0.126	-0.457	0.134	27.51	1.419
F82	82	17	8.797	122.009	-0.144	-0.496	0.152	17.28	0.891
F82	82	22.9	8.783	121.983	-0.158	-0.522	0.166	10.94	0.564
F82	82	28.9	8.775	121.953	-0.166	-0.552	0.175	11.73	0.605
F82	82	35.1	8.769	121.94	-0.172	-0.565	0.181	12.1	0.624
F82	82	47.8	8.76	121.915	-0.181	-0.59	0.19	28.42	1.466
F82	82	61.1	8.756	121.885	-0.185	-0.62	0.195	14.36	0.741
F82	82	75	8.752	121.876	-0.189	-0.629	0.199	14.92	0.769
F82	82	89.5	8.75	121.868	-0.191	-0.637	0.201	30.11	1.553
F82	82	104.7	8.749	121.859	-0.192	-0.646	0.203	14.58	0.752
R83	83	0	8.132	118.526	0	0	0	15.38	1
R83	83	2.8	8.132	118.526	0	0	0	0.34	0.022
R83	83	5.6	8.132	118.526	0	0	0	0.13	0.008
R83	83	8.4	8.132	118.526	0	0	0	0.49	0.032
R83	83	11.2	8.132	118.526	0	0	0	0.53	0.034
R83	83	17	8.132	118.526	0	0	0	0.71	0.046
R83	83	22.9	8.132	118.526	0	0	0	0.4	0.026
R83	83	28.9	8.132	118.526	0	0	0	0.54	0.035
R83	83	35.1	8.132	118.526	0	0	0	0.56	0.036
R83	83	47.8	8.132	118.526	0	0	0	0.89	0.058
R83	83	61.1	8.132	118.526	0	0	0	0.48	0.031
R83	83	75	8.132	118.526	0	0	0	0.35	0.023
R83	83	89.5	8.132	118.526	0	0	0	0.9	0.059
R83	83	104.7	8.132	118.526	0	0	0	0.78	0.051
N84	84	0	8.951	122.319	0	0	0	16.84	1
N84	84	2.8	8.905	121.638	-0.046	-0.681	0.082	1.23	0.073
N84	84	5.6	8.877	121.257	-0.074	-1.062	0.129	1.15	0.068
N84	84	8.4	8.847	121.082	-0.104	-1.237	0.162	3.3	0.196
N84	84	11.2	8.839	121.013	-0.112	-1.306	0.172	3.83	0.227
N84	84	17	8.825	120.807	-0.126	-1.512	0.197	4.29	0.255
N84	84	22.9	8.81	120.683	-0.141	-1.636	0.216	5.76	0.342
N84	84	28.9	8.808	120.597	-0.143	-1.722	0.224	5.62	0.334
N84	84	35.1	8.803	120.522	-0.148	-1.797	0.233	6.15	0.365
N84	84	47.8	8.793	120.443	-0.158	-1.876	0.245	15.43	0.916
N84	84	61.1	8.79	120.387	-0.161	-1.932	0.251	7.47	0.444
N84	84	75	8.787	120.336	-0.164	-1.983	0.257	7.96	0.473
N84	84	89.5	8.784	120.319	-0.167	-2	0.261	15.59	0.926
N84	84	104.7	8.784	120.301	-0.167	-2.018	0.262	7.97	0.473
D86	86	0	7.649	121.777	0	0	0	16.65	1
D86	86	2.8	7.664	122.051	0.015	0.274	0.031	5.75	0.345
D86	86	5.6	7.672	122.196	0.023	0.419	0.048	5.32	0.32
D86	86	8.4	7.676	122.274	0.027	0.497	0.057	12.24	0.735
D86	86	11.2	7.678	122.332	0.029	0.555	0.063	12.15	0.73
D86	86	17	7.684	122.416	0.035	0.639	0.073	14.12	0.848
D86	86	22.9	7.687	122.474	0.038	0.697	0.079	14.06	0.844
D86	86	28.9	7.69	122.508	0.041	0.731	0.084	13.86	0.832
D86	86	35.1	7.691	122.532	0.042	0.755	0.086	13.36	0.802
D86	86	47.8	7.693	122.578	0.044	0.801	0.091	30.86	1.853
D86	86	61.1	7.695	122.598	0.046	0.821	0.094	13.62	0.818
D86	86	75	7.696	122.613	0.047	0.836	0.096	14.02	0.842
D86	86	89.5	7.698	122.613	0.049	0.836	0.097	28.64	1.72
D86	86	104.7	7.697	122.624	0.048	0.847	0.097	12.61	0.757
R87	87	0	9.562	123.675	0	0	0	14.77	1
R87	87	2.8	9.531	123.746	-0.031	0.071	0.032	4.95	0.335
R87	87	5.6	9.513	123.799	-0.049	0.124	0.051	4.8	0.325
R87	87	8.4	9.502	123.821	-0.06	0.146	0.062	10.15	0.687
R87	87	11.2	9.496	123.826	-0.066	0.151	0.068	10.13	0.686
R87	87	17	9.484	123.857	-0.078	0.182	0.08	11.59	0.785
R87	87	22.9	9.477	123.875	-0.085	0.2	0.087	11.94	0.808
R87	87	28.9	9.474	123.886	-0.088	0.211	0.09	12.29	0.832
R87	87	35.1	9.47	123.893	-0.092	0.218	0.095	12.01	0.813
R87	87	47.8	9.466	123.904	-0.096	0.229	0.099	24.23	1.64
R87	87	61.1	9.464	123.908	-0.098	0.233	0.101	11.43	0.774
R87	87	75	9.462	123.921	-0.1	0.246	0.103	11.74	0.795
R87	87	89.5	9.46	123.921	-0.102	0.246	0.105	22.23	1.505
R87	87	104.7	9.46	123.921	-0.102	0.246	0.105	11.78	0.798
I88	88	0	9.465	123.223	0	0	0	14.29	1
I88	88	2.8	9.431	123.136	-0.034	-0.087	0.035	4.91	0.344
I88	88	5.6	9.414	123.088	-0.051	-0.135	0.053	4.8	0.336
I88	88	8.4	9.406	123.062	-0.059	-0.161	0.061	10.18	0.712
I88	88	11.2	9.4	123.045	-0.065	-0.178	0.067	10.3	0.721
I88	88	17	9.389	123.025	-0.076	-0.198	0.079	11.18	0.782
I88	88	22.9	9.382	123.006	-0.083	-0.217	0.086	11.9	0.833
I88	88	28.9	9.378	122.999	-0.087	-0.224	0.09	11.61	0.812
I88	88	35.1	9.374	122.98	-0.091	-0.243	0.094	11.38	0.796
I88	88	47.8	9.37	122.978	-0.095	-0.245	0.098	22.38	1.566
I88	88	61.1	9.367	122.975	-0.098	-0.248	0.101	10.89	0.762
I88	88	75	9.367	122.972	-0.098	-0.251	0.101	11.15	0.78
I88	88	89.5	9.366	122.961	-0.099	-0.262	0.102	20.61	1.442
I88	88	104.7	9.366	122.962	-0.099	-0.261	0.102	10.89	0.762
L89	89	0	9.447	130.984	0	0	0	14.05	1
L89	89	2.8	9.45	130.988	0.003	0.004	0.003	7.33	0.522
L89	89	5.6	9.447	130.988	0	0.004	0	6.5	0.463
L89	89	8.4	9.448	130.986	0.001	0.002	0.001	13.82	0.984
L89	89	11.2	9.448	130.98	0.001	-0.004	0.001	13.03	0.927
L89	89	17	9.446	130.977	-0.001	-0.007	0.001	13.94	0.992
L89	89	22.9	9.446	130.98	-0.001	-0.004	0.001	13.48	0.959
L89	89	28.9	9.447	130.979	0	-0.005	0	13.43	0.956
L89	89	35.1	9.448	130.972	0.001	-0.012	0.002	12.41	0.883
L89	89	47.8	9.448	130.973	0.001	-0.011	0.001	24.97	1.777
L89	89	61.1	9.448	130.982	0.001	-0.002	0.001	12.5	0.89
L89	89	75	9.448	130.973	0.001	-0.011	0.001	11.79	0.839
L89	89	89.5	9.448	130.972	0.001	-0.012	0.002	22.19	1.579
L89	89	104.7	9.45	130.968	0.003	-0.016	0.003	11.15	0.794
Y90	90	0	9.352	118.6	0	0	0	12.96	1
Y90	90	2.8	9.297	118.368	-0.055	-0.232	0.06	1.03	0.079
Y90	90	5.6	9.247	118.244	-0.105	-0.356	0.111	1.32	0.102
Y90	90	8.4	9.235	118.173	-0.117	-0.427	0.125	2.36	0.182
Y90	90	11.2	9.218	118.132	-0.134	-0.468	0.142	2.67	0.206
Y90	90	17	9.199	118.062	-0.153	-0.538	0.162	2.8	0.216
Y90	90	22.9	9.183	117.994	-0.169	-0.606	0.18	4.35	0.336
Y90	90	28.9	9.174	117.96	-0.178	-0.64	0.189	4.4	0.34
Y90	90	35.1	9.167	117.949	-0.185	-0.651	0.196	4.41	0.34
Y90	90	47.8	9.159	117.91	-0.193	-0.69	0.205	11.08	0.855
Y90	90	61.1	9.154	117.883	-0.198	-0.717	0.211	5.28	0.407
Y90	90	75	9.147	117.89	-0.205	-0.71	0.217	6.35	0.49
Y90	90	89.5	9.144	117.863	-0.208	-0.737	0.221	11.01	0.85
Y90	90	104.7	9.144	117.852	-0.208	-0.748	0.221	6.25	0.482
S91	91	0	8.845	121.13	0	0	0	16.35	1
S91	91	2.8	8.823	121.096	-0.022	-0.034	0.022	6.05	0.37
S91	91	5.6	8.81	121.062	-0.035	-0.068	0.036	6.37	0.39
S91	91	8.4	8.804	121.056	-0.041	-0.074	0.042	13.38	0.818
S91	91	11.2	8.8	121.048	-0.045	-0.082	0.046	13.09	0.801
S91	91	17	8.792	121.032	-0.053	-0.098	0.054	13.65	0.835
S91	91	22.9	8.786	121.017	-0.059	-0.113	0.06	13.42	0.821
S91	91	28.9	8.785	121.017	-0.06	-0.113	0.061	14.37	0.879
S91	91	35.1	8.781	121.006	-0.064	-0.124	0.065	12.57	0.769
S91	91	47.8	8.779	121.001	-0.066	-0.129	0.067	27.54	1.684
S91	91	61.1	8.778	120.984	-0.067	-0.146	0.069	13.19	0.807
S91	91	75	8.776	120.984	-0.069	-0.146	0.071	12.77	0.781
S91	91	89.5	8.776	120.981	-0.069	-0.149	0.071	24.05	1.471
S91	91	104.7	8.776	120.988	-0.069	-0.142	0.07	11.5	0.703
S92	92	0	8.067	113.65	0	0	0	19.21	1
S92	92	2.8	8.075	113.667	0.008	0.017	0.008	9.04	0.471
S92	92	5.6	8.077	113.673	0.01	0.023	0.01	8.68	0.452
S92	92	8.4	8.079	113.68	0.012	0.03	0.012	17.05	0.888
S92	92	11.2	8.08	113.683	0.013	0.033	0.013	17.36	0.904
S92	92	17	8.083	113.691	0.016	0.041	0.017	17.91	0.932
S92	92	22.9	8.083	113.693	0.016	0.043	0.017	17.61	0.917
S92	92	28.9	8.084	113.693	0.017	0.043	0.018	17.07	0.889
S92	92	35.1	8.084	113.691	0.017	0.041	0.017	16.41	0.854
S92	92	47.8	8.086	113.699	0.019	0.049	0.02	31.9	1.661
S92	92	61.1	8.087	113.697	0.02	0.047	0.021	15	0.781
S92	92	75	8.087	113.701	0.02	0.051	0.021	15.33	0.798
S92	92	89.5	8.087	113.706	0.02	0.056	0.021	29.11	1.515
S92	92	104.7	8.086	113.697	0.019	0.047	0.02	13.87	0.722
D93	93	0	8.008	115.027	0	0	0	14.4	1
D93	93	2.8	7.998	115.031	-0.01	0.004	0.01	6.47	0.449
D93	93	5.6	7.991	115.031	-0.017	0.004	0.017	6.69	0.465
D93	93	8.4	7.99	115.033	-0.018	0.006	0.018	13.42	0.932
D93	93	11.2	7.988	115.031	-0.02	0.004	0.02	13.16	0.914
D93	93	17	7.985	115.031	-0.023	0.004	0.023	13.18	0.915
D93	93	22.9	7.982	115.035	-0.026	0.008	0.026	13.19	0.916
D93	93	28.9	7.981	115.033	-0.027	0.006	0.027	12.9	0.896
D93	93	35.1	7.98	115.036	-0.028	0.009	0.028	12.23	0.849
D93	93	47.8	7.979	115.037	-0.029	0.01	0.029	24.09	1.673
D93	93	61.1	7.978	115.033	-0.03	0.006	0.03	12.22	0.849
D93	93	75	7.976	115.034	-0.032	0.007	0.032	12.21	0.848
D93	93	89.5	7.978	115.034	-0.03	0.007	0.03	22.41	1.556
D93	93	104.7	7.976	115.042	-0.032	0.015	0.032	11.24	0.781
W94	94	0	7.183	115.526	0	0	0	16.08	1
W94	94	2.8	7.179	115.517	-0.004	-0.009	0.004	7.25	0.451
W94	94	5.6	7.177	115.519	-0.006	-0.007	0.006	7.35	0.457
W94	94	8.4	7.175	115.517	-0.008	-0.009	0.008	14.34	0.892
W94	94	11.2	7.175	115.519	-0.008	-0.007	0.008	13.79	0.858
W94	94	17	7.174	115.512	-0.009	-0.014	0.009	14.12	0.878
W94	94	22.9	7.173	115.511	-0.01	-0.015	0.01	14.18	0.882
W94	94	28.9	7.172	115.511	-0.011	-0.015	0.011	13.98	0.869
W94	94	35.1	7.172	115.507	-0.011	-0.019	0.011	12.29	0.764
W94	94	47.8	7.17	115.511	-0.013	-0.015	0.013	27.19	1.691
W94	94	61.1	7.171	115.507	-0.012	-0.019	0.012	12.85	0.799
W94	94	75	7.171	115.509	-0.012	-0.017	0.012	12.98	0.807
W94	94	89.5	7.171	115.512	-0.012	-0.014	0.012	24.04	1.495
W94	94	104.7	7.169	115.505	-0.014	-0.021	0.014	12.25	0.762
L95	95	0	8.154	119.486	0	0	0	17.85	1
L95	95	2.8	8.148	119.48	-0.006	-0.006	0.006	8.29	0.464
L95	95	5.6	8.146	119.47	-0.008	-0.016	0.008	8.34	0.467
L95	95	8.4	8.144	119.465	-0.01	-0.021	0.01	16.12	0.903
L95	95	11.2	8.143	119.46	-0.011	-0.026	0.011	15.34	0.859
L95	95	17	8.141	119.456	-0.013	-0.03	0.013	15.56	0.872
L95	95	22.9	8.14	119.454	-0.014	-0.032	0.014	15.69	0.879
L95	95	28.9	8.14	119.451	-0.014	-0.035	0.014	15.65	0.877
L95	95	35.1	8.139	119.454	-0.015	-0.032	0.015	15.16	0.849
L95	95	47.8	8.138	119.453	-0.016	-0.033	0.016	30.26	1.695
L95	95	61.1	8.138	119.45	-0.016	-0.036	0.016	14.44	0.809
L95	95	75	8.138	119.45	-0.016	-0.036	0.016	13.89	0.778
L95	95	89.5	8.138	119.445	-0.016	-0.041	0.017	27.3	1.529
L95	95	104.7	8.138	119.449	-0.016	-0.037	0.016	13.16	0.737
I96	96	0	8.815	118.573	0	0	0	16.46	1
I96	96	2.8	8.803	118.551	-0.012	-0.022	0.012	7.74	0.47
I96	96	5.6	8.798	118.53	-0.017	-0.043	0.018	7.96	0.484
I96	96	8.4	8.795	118.529	-0.02	-0.044	0.02	16	0.972
I96	96	11.2	8.793	118.524	-0.022	-0.049	0.023	15.1	0.917
I96	96	17	8.787	118.516	-0.028	-0.057	0.029	16.05	0.975
I96	96	22.9	8.786	118.512	-0.029	-0.061	0.03	15.27	0.928
I96	96	28.9	8.785	118.506	-0.03	-0.067	0.031	15.68	0.953
I96	96	35.1	8.784	118.504	-0.031	-0.069	0.032	13.83	0.84
I96	96	47.8	8.782	118.501	-0.033	-0.072	0.034	29.69	1.804
I96	96	61.1	8.781	118.503	-0.034	-0.07	0.035	14.34	0.871
I96	96	75	8.781	118.501	-0.034	-0.072	0.035	13.57	0.824
I96	96	89.5	8.781	118.498	-0.034	-0.075	0.035	27.2	1.652
I96	96	104.7	8.78	118.497	-0.035	-0.076	0.036	12.26	0.745
Y97	97	0	10.371	129.407	0	0	0	12.95	1
Y97	97	2.8	10.337	129.26	-0.034	-0.147	0.037	3.64	0.281
Y97	97	5.6	10.318	129.169	-0.053	-0.238	0.058	3.79	0.293
Y97	97	8.4	10.31	129.131	-0.061	-0.276	0.067	7.85	0.606
Y97	97	11.2	10.302	129.101	-0.069	-0.306	0.075	7.54	0.582
Y97	97	17	10.288	129.06	-0.083	-0.347	0.09	8.4	0.649
Y97	97	22.9	10.28	129.014	-0.091	-0.393	0.099	9.29	0.717
Y97	97	28.9	10.277	128.995	-0.094	-0.412	0.103	9.43	0.728
Y97	97	35.1	10.272	128.987	-0.099	-0.42	0.108	9.74	0.752
Y97	97	47.8	10.27	128.967	-0.101	-0.44	0.11	19.78	1.527
Y97	97	61.1	10.267	128.949	-0.104	-0.458	0.114	9.6	0.741
Y97	97	75	10.265	128.941	-0.106	-0.466	0.116	9.68	0.747
Y97	97	89.5	10.262	128.94	-0.109	-0.467	0.119	18.61	1.437
Y97	97	104.7	10.266	128.932	-0.105	-0.475	0.115	9.13	0.705
K98	98	0	9.574	116.511	0	0	0	16.26	1
K98	98	2.8	9.56	116.565	-0.014	0.054	0.015	7.28	0.448
K98	98	5.6	9.552	116.591	-0.022	0.08	0.023	6.77	0.416
K98	98	8.4	9.547	116.598	-0.027	0.087	0.028	14.1	0.867
K98	98	11.2	9.545	116.603	-0.029	0.092	0.03	14.43	0.887
K98	98	17	9.539	116.622	-0.035	0.111	0.037	14.75	0.907
K98	98	22.9	9.536	116.627	-0.038	0.116	0.04	13.99	0.86
K98	98	28.9	9.535	116.636	-0.039	0.125	0.041	14.87	0.915
K98	98	35.1	9.534	116.631	-0.04	0.12	0.042	13.67	0.841
K98	98	47.8	9.532	116.639	-0.042	0.128	0.044	27.58	1.696
K98	98	61.1	9.531	116.649	-0.043	0.138	0.045	13.36	0.822
K98	98	75	9.53	116.653	-0.044	0.142	0.046	12.89	0.793
K98	98	89.5	9.529	116.649	-0.045	0.138	0.047	24.43	1.502
K98	98	104.7	9.53	116.651	-0.044	0.14	0.046	12.1	0.744
T99	99	0	8.829	115.824	0	0	0	19.58	1
T99	99	2.8	8.815	115.85	-0.014	0.026	0.014	8.89	0.454
T99	99	5.6	8.808	115.859	-0.021	0.035	0.021	8.64	0.441
T99	99	8.4	8.803	115.875	-0.026	0.051	0.026	17.18	0.877
T99	99	11.2	8.801	115.879	-0.028	0.055	0.029	16.84	0.86
T99	99	17	8.795	115.887	-0.034	0.063	0.035	17.74	0.906
T99	99	22.9	8.792	115.891	-0.037	0.067	0.038	18.05	0.922
T99	99	28.9	8.791	115.899	-0.038	0.075	0.039	17.1	0.873
T99	99	35.1	8.788	115.903	-0.041	0.079	0.042	15.96	0.815
T99	99	47.8	8.787	115.899	-0.042	0.075	0.043	33.2	1.696
T99	99	61.1	8.787	115.899	-0.042	0.075	0.043	16.99	0.868
T99	99	75	8.785	115.901	-0.044	0.077	0.045	16.32	0.834
T99	99	89.5	8.785	115.909	-0.044	0.085	0.045	30.2	1.542
T99	99	104.7	8.785	115.901	-0.044	0.077	0.045	15.33	0.783
T100	100	0	9.065	117.072	0	0	0	13.49	1
T100	100	2.8	9.053	116.991	-0.012	-0.081	0.014	5.93	0.44
T100	100	5.6	9.045	116.952	-0.02	-0.12	0.023	5.48	0.406
T100	100	8.4	9.041	116.93	-0.024	-0.142	0.028	11.51	0.853
T100	100	11.2	9.039	116.922	-0.026	-0.15	0.03	12.25	0.908
T100	100	17	9.033	116.897	-0.032	-0.175	0.036	11.1	0.823
T100	100	22.9	9.031	116.876	-0.034	-0.196	0.039	11.7	0.867
T100	100	28.9	9.029	116.868	-0.036	-0.204	0.041	12.26	0.909
T100	100	35.1	9.028	116.861	-0.037	-0.211	0.043	10.58	0.784
T100	100	47.8	9.027	116.853	-0.038	-0.219	0.044	21.48	1.592
T100	100	61.1	9.027	116.847	-0.038	-0.225	0.044	10.55	0.782
T100	100	75	9.026	116.851	-0.039	-0.221	0.045	10.57	0.784
T100	100	89.5	9.027	116.842	-0.038	-0.23	0.044	20.14	1.493
T100	100	104.7	9.025	116.839	-0.04	-0.233	0.046	9.7	0.719
D101	101	0	8.436	123.489	0	0	0	16.27	1
D101	101	2.8	8.42	123.717	-0.016	0.228	0.028	5.56	0.342
D101	101	5.6	8.411	123.856	-0.025	0.367	0.044	5.83	0.358
D101	101	8.4	8.407	123.915	-0.029	0.426	0.052	11.41	0.701
D101	101	11.2	8.404	123.957	-0.032	0.468	0.057	11.55	0.71
D101	101	17	8.398	124.028	-0.038	0.539	0.066	11.66	0.717
D101	101	22.9	8.395	124.078	-0.041	0.589	0.072	12.9	0.793
D101	101	28.9	8.393	124.104	-0.043	0.615	0.075	12.73	0.782
D101	101	35.1	8.392	124.132	-0.044	0.643	0.078	12.07	0.742
D101	101	47.8	8.389	124.167	-0.047	0.678	0.082	25.03	1.538
D101	101	61.1	8.388	124.181	-0.048	0.692	0.084	13.81	0.849
D101	101	75	8.387	124.203	-0.049	0.714	0.087	12.41	0.763
D101	101	89.5	8.387	124.205	-0.049	0.716	0.087	23.8	1.463
D101	101	104.7	8.387	124.205	-0.049	0.716	0.087	11.5	0.707
H102	102	0	8.677	118.718	0	0	0	13.78	1
H102	102	2.8	8.627	118.597	-0.05	-0.121	0.051	3.19	0.231
H102	102	5.6	8.601	118.544	-0.076	-0.174	0.078	3.26	0.237
H102	102	8.4	8.584	118.507	-0.093	-0.211	0.095	7.48	0.543
H102	102	11.2	8.576	118.5	-0.101	-0.218	0.103	7.72	0.56
H102	102	17	8.559	118.458	-0.118	-0.26	0.121	9.22	0.669
H102	102	22.9	8.549	118.438	-0.128	-0.28	0.131	10.83	0.786
H102	102	28.9	8.544	118.42	-0.133	-0.298	0.136	11.91	0.864
H102	102	35.1	8.538	118.416	-0.139	-0.302	0.142	12.08	0.877
H102	102	47.8	8.532	118.398	-0.145	-0.32	0.148	26.43	1.918
H102	102	61.1	8.527	118.387	-0.15	-0.331	0.154	13.86	1.006
H102	102	75	8.525	118.387	-0.152	-0.331	0.156	13.12	0.952
H102	102	89.5	8.523	118.381	-0.154	-0.337	0.158	26.06	1.891
H102	102	104.7	8.523	118.381	-0.154	-0.337	0.158	12.95	0.94
Y103	103	0	7.297	107.074	0	0	0	12.19	1
Y103	103	2.8	7.3	106.876	0.003	-0.198	0.02	5.27	0.432
Y103	103	5.6	7.302	106.781	0.005	-0.293	0.03	5.29	0.434
Y103	103	8.4	7.302	106.715	0.005	-0.359	0.036	10.38	0.852
Y103	103	11.2	7.303	106.689	0.006	-0.385	0.039	10.27	0.842
Y103	103	17	7.303	106.62	0.006	-0.454	0.046	10.21	0.838
Y103	103	22.9	7.305	106.571	0.008	-0.503	0.051	10.46	0.858
Y103	103	28.9	7.307	106.551	0.01	-0.523	0.053	11.69	0.959
Y103	103	35.1	7.307	106.539	0.01	-0.535	0.054	9.97	0.818
Y103	103	47.8	7.306	106.507	0.009	-0.567	0.057	20.57	1.687
Y103	103	61.1	7.307	106.489	0.01	-0.585	0.059	9.92	0.814
Y103	103	75	7.308	106.485	0.011	-0.589	0.06	10.62	0.871
Y103	103	89.5	7.309	106.475	0.012	-0.599	0.061	20.22	1.659
Y103	103	104.7	7.308	106.477	0.011	-0.597	0.061	9.4	0.771
Q104	104	0	7.293	119.299	0	0	0	18.96	1
Q104	104	2.8	7.302	119.46	0.009	0.161	0.018	8.26	0.436
Q104	104	5.6	7.306	119.54	0.013	0.241	0.027	8.88	0.468
Q104	104	8.4	7.308	119.582	0.015	0.283	0.032	17.33	0.914
Q104	104	11.2	7.309	119.602	0.016	0.303	0.034	17.32	0.914
Q104	104	17	7.313	119.646	0.02	0.347	0.04	17.65	0.931
Q104	104	22.9	7.314	119.687	0.021	0.388	0.044	18.24	0.962
Q104	104	28.9	7.315	119.706	0.022	0.407	0.046	18.04	0.951
Q104	104	35.1	7.316	119.722	0.023	0.423	0.048	17.66	0.931
Q104	104	47.8	7.317	119.741	0.024	0.442	0.05	36.34	1.917
Q104	104	61.1	7.317	119.751	0.024	0.452	0.051	17.78	0.938
Q104	104	75	7.318	119.762	0.025	0.463	0.053	16.85	0.889
Q104	104	89.5	7.319	119.769	0.026	0.47	0.054	33.09	1.745
Q104	104	104.7	7.317	119.775	0.024	0.476	0.053	16.14	0.851
T105	105	0	9.817	114.823	0	0	0	13.65	1
T105	105	2.8	9.801	114.7	-0.016	-0.123	0.02	6.88	0.504
T105	105	5.6	9.794	114.646	-0.023	-0.177	0.029	6.91	0.506
T105	105	8.4	9.79	114.6	-0.027	-0.223	0.035	14.78	1.083
T105	105	11.2	9.788	114.585	-0.029	-0.238	0.038	15.24	1.116
T105	105	17	9.781	114.547	-0.036	-0.276	0.045	16.44	1.204
T105	105	22.9	9.778	114.52	-0.039	-0.303	0.049	16.3	1.194
T105	105	28.9	9.777	114.506	-0.04	-0.317	0.051	16.64	1.219
T105	105	35.1	9.775	114.496	-0.042	-0.327	0.053	16.35	1.198
T105	105	47.8	9.774	114.477	-0.043	-0.346	0.055	34.58	2.533
T105	105	61.1	9.773	114.463	-0.044	-0.36	0.057	16.73	1.226
T105	105	75	9.772	114.458	-0.045	-0.365	0.058	16.15	1.183
T105	105	89.5	9.771	114.454	-0.046	-0.369	0.059	31.95	2.341
T105	105	104.7	9.771	114.448	-0.046	-0.375	0.059	15.12	1.108
F106	106	0	8.687	117.962	0	0	0	14.25	1
F106	106	2.8	8.67	117.776	-0.017	-0.186	0.025	5.88	0.413
F106	106	5.6	8.663	117.673	-0.024	-0.289	0.038	5.56	0.39
F106	106	8.4	8.658	117.624	-0.029	-0.338	0.045	11.57	0.812
F106	106	11.2	8.655	117.592	-0.032	-0.37	0.049	11.97	0.84
F106	106	17	8.649	117.532	-0.038	-0.43	0.057	13.26	0.931
F106	106	22.9	8.646	117.499	-0.041	-0.463	0.062	13.44	0.943
F106	106	28.9	8.646	117.472	-0.041	-0.49	0.064	13.08	0.918
F106	106	35.1	8.645	117.459	-0.042	-0.503	0.066	12.92	0.907
F106	106	47.8	8.643	117.425	-0.044	-0.537	0.069	24.81	1.741
F106	106	61.1	8.642	117.416	-0.045	-0.546	0.071	12.4	0.87
F106	106	75	8.64	117.403	-0.047	-0.559	0.073	12.48	0.876
F106	106	89.5	8.64	117.401	-0.047	-0.561	0.073	25.33	1.778
F106	106	104.7	8.64	117.401	-0.047	-0.561	0.073	11.89	0.834
T107	107	0	9.104	116.091	0	0	0	14.94	1
T107	107	2.8	9.079	116.007	-0.025	-0.084	0.026	5.7	0.382
T107	107	5.6	9.061	115.963	-0.043	-0.128	0.045	6.12	0.41
T107	107	8.4	9.053	115.931	-0.051	-0.16	0.053	10.96	0.734
T107	107	11.2	9.049	115.907	-0.055	-0.184	0.058	11.51	0.77
T107	107	17	9.036	115.892	-0.068	-0.199	0.071	12.8	0.857
T107	107	22.9	9.029	115.872	-0.075	-0.219	0.078	15.98	1.07
T107	107	28.9	9.028	115.864	-0.076	-0.227	0.079	19.03	1.274
T107	107	35.1	9.025	115.853	-0.079	-0.238	0.083	18.58	1.244
T107	107	47.8	9.024	115.847	-0.08	-0.244	0.084	42.19	2.824
T107	107	61.1	9.023	115.845	-0.081	-0.246	0.085	22.34	1.495
T107	107	75	9.023	115.842	-0.081	-0.249	0.085	22.96	1.537
T107	107	89.5	9.019	115.846	-0.085	-0.245	0.088	43.57	2.916
T107	107	104.7	9.021	115.837	-0.083	-0.254	0.087	21.8	1.459
K108	108	0	8.991	130.151	0	0	0	23.2	1
K108	108	2.8	9.009	130.201	0.018	0.05	0.019	10.04	0.433
K108	108	5.6	9.016	130.228	0.025	0.077	0.026	9.71	0.419
K108	108	8.4	9.02	130.238	0.029	0.087	0.03	19.64	0.847
K108	108	11.2	9.022	130.25	0.031	0.099	0.033	19.64	0.847
K108	108	17	9.026	130.265	0.035	0.114	0.037	19.65	0.847
K108	108	22.9	9.029	130.276	0.038	0.125	0.04	20.49	0.883
K108	108	28.9	9.033	130.281	0.042	0.13	0.044	20.62	0.889
K108	108	35.1	9.034	130.286	0.043	0.135	0.045	17.57	0.757
K108	108	47.8	9.036	130.297	0.045	0.146	0.047	38.53	1.661
K108	108	61.1	9.037	130.297	0.046	0.146	0.048	20.1	0.866
K108	108	75	9.038	130.3	0.047	0.149	0.049	18.71	0.806
K108	108	89.5	9.039	130.304	0.048	0.153	0.05	36.68	1.581
K108	108	104.7	9.039	130.304	0.048	0.153	0.05	17.29	0.745
I109	109	0	9.006	121.612	0	0	0	13.16	1
I109	109	2.8	8.978	121.728	-0.028	0.116	0.03	9.18	0.698
I109	109	5.6	8.961	121.755	-0.045	0.143	0.047	8.94	0.679
I109	109	8.4	8.947	121.774	-0.059	0.162	0.061	16.9	1.284
I109	109	11.2	8.941	121.769	-0.065	0.157	0.067	15.76	1.198
I109	109	17	8.929	121.777	-0.077	0.165	0.079	12.6	0.957
I109	109	22.9	8.923	121.795	-0.083	0.183	0.085	9.56	0.726
I109	109	28.9	8.919	121.806	-0.087	0.194	0.089	10.36	0.787
I109	109	35.1	8.916	121.816	-0.09	0.204	0.092	9.09	0.691
I109	109	47.8	8.912	121.837	-0.094	0.225	0.097	19.78	1.503
I109	109	61.1	8.909	121.844	-0.097	0.232	0.1	9.93	0.755
I109	109	75	8.907	121.846	-0.099	0.234	0.102	10.12	0.769
I109	109	89.5	8.907	121.862	-0.099	0.25	0.102	18.21	1.384
I109	109	104.7	8.906	121.857	-0.1	0.245	0.103	8.83	0.671
R110	110	0	8.2	127.147	0	0	0	21.78	1
R110	110	2.8	8.199	127.163	-0.001	0.016	0.002	9.67	0.444
R110	110	5.6	8.199	127.159	-0.001	0.012	0.002	9.38	0.431
R110	110	8.4	8.199	127.174	-0.001	0.027	0.003	19.64	0.902
R110	110	11.2	8.199	127.171	-0.001	0.024	0.003	18.93	0.869
R110	110	17	8.198	127.174	-0.002	0.027	0.003	19.14	0.879
R110	110	22.9	8.198	127.178	-0.002	0.031	0.004	19.38	0.89
R110	110	28.9	8.198	127.181	-0.002	0.034	0.004	19.41	0.891
R110	110	35.1	8.198	127.185	-0.002	0.038	0.004	17.08	0.784
R110	110	47.8	8.198	127.184	-0.002	0.037	0.004	35.18	1.615
R110	110	61.1	8.198	127.185	-0.002	0.038	0.004	16.61	0.763
R110	110	75	8.198	127.191	-0.002	0.044	0.005	16.38	0.752
R110	110	89.5	8.199	127.188	-0.001	0.041	0.004	30.94	1.421
R110	110	104.7	8.198	127.19	-0.002	0.043	0.005	14.54	0.668
Q200	200	0	7.531	112.542	0	0	0	75.91	1
Q200	200	2.8	7.549	112.642	0.018	0.1	0.021	30.53	0.402
Q200	200	5.6	7.557	112.688	0.026	0.146	0.03	30.57	0.403
Q200	200	8.4	7.561	112.717	0.03	0.175	0.035	61.41	0.809
Q200	200	11.2	7.564	112.737	0.033	0.195	0.038	64.02	0.843
Q200	200	17	7.568	112.762	0.037	0.22	0.043	64.84	0.854
Q200	200	22.9	7.573	112.785	0.042	0.243	0.049	65.84	0.867
Q200	200	28.9	7.575	112.797	0.044	0.255	0.051	63.76	0.84
Q200	200	35.1	7.576	112.806	0.045	0.264	0.052	57.03	0.751
Q200	200	47.8	7.577	112.822	0.046	0.28	0.054	123.5	1.627
Q200	200	61.1	7.579	112.826	0.048	0.284	0.056	62.27	0.82
Q200	200	75	7.58	112.827	0.049	0.285	0.057	60.65	0.799
Q200	200	89.5	7.581	112.831	0.05	0.289	0.058	118.2	1.557
Q200	200	104.7	7.581	112.833	0.05	0.291	0.058	57.96	0.764
Q201	201	0	6.937	112.541	0	0	0	69.52	1
Q201	201	2.8	6.949	112.638	0.012	0.097	0.015	27.97	0.402
Q201	201	5.6	6.955	112.688	0.018	0.147	0.023	30.42	0.438
Q201	201	8.4	6.956	112.723	0.019	0.182	0.026	57.24	0.823
Q201	201	11.2	6.958	112.734	0.021	0.193	0.029	60.26	0.867
Q201	201	17	6.961	112.767	0.024	0.226	0.033	64.13	0.922
Q201	201	22.9	6.965	112.785	0.028	0.244	0.037	59.34	0.854
Q201	201	28.9	6.965	112.796	0.028	0.255	0.038	57.77	0.831
Q201	201	35.1	6.966	112.807	0.029	0.266	0.039	54.9	0.79
Q201	201	47.8	6.966	112.82	0.029	0.279	0.04	114	1.64
Q201	201	61.1	6.968	112.825	0.031	0.284	0.042	58.11	0.836
Q201	201	75	6.968	112.829	0.031	0.288	0.042	56.56	0.814
Q201	201	89.5	6.969	112.825	0.032	0.284	0.043	111.2	1.599
Q201	201	104.7	6.968	112.831	0.031	0.29	0.042	52.67	0.758
N500	500	0	6.666	107.871	0	0	0	11.55	1
N500	500	2.8	6.683	107.924	0.017	0.053	0.018	4.82	0.417
N500	500	5.6	6.69	107.957	0.024	0.086	0.025	4.14	0.358
N500	500	8.4	6.694	107.957	0.028	0.086	0.029	8.91	0.771
N500	500	11.2	6.695	107.986	0.029	0.115	0.031	8.6	0.745
N500	500	17	6.702	107.988	0.036	0.117	0.038	8.97	0.777
N500	500	22.9	6.705	108.001	0.039	0.13	0.041	9.69	0.839
N500	500	28.9	6.708	108.012	0.042	0.141	0.044	9.9	0.857
N500	500	35.1	6.709	108.023	0.043	0.152	0.046	9.78	0.847
N500	500	47.8	6.71	108.022	0.044	0.151	0.047	16.7	1.446
N500	500	61.1	6.712	108.02	0.046	0.149	0.048	9.44	0.817
N500	500	75	6.711	108.031	0.045	0.16	0.048	8.31	0.719
N500	500	89.5	6.714	108.033	0.048	0.162	0.051	17.81	1.542
N500	500	104.7	6.713	108.038	0.047	0.167	0.05	8.06	0.698
N501	501	0	6.482	107.865	0	0	0	8.24	1
N501	501	2.8	6.491	107.917	0.009	0.052	0.01	3.4	0.413
N501	501	5.6	6.494	107.942	0.012	0.077	0.014	3.69	0.448
N501	501	8.4	6.493	107.96	0.011	0.095	0.015	6.51	0.79
N501	501	11.2	6.494	107.959	0.012	0.094	0.015	6.92	0.84
N501	501	17	6.496	107.987	0.014	0.122	0.019	6.58	0.799
N501	501	22.9	6.498	108.002	0.016	0.137	0.021	6.6	0.801
N501	501	28.9	6.5	107.992	0.018	0.127	0.022	5.95	0.722
N501	501	35.1	6.499	108.011	0.017	0.146	0.022	5.64	0.684
N501	501	47.8	6.5	108.015	0.018	0.15	0.023	12.31	1.494
N501	501	61.1	6.5	108.034	0.018	0.169	0.025	6.11	0.742
N501	501	75	6.501	108.03	0.019	0.165	0.025	5.63	0.683
N501	501	89.5	6.502	108.03	0.02	0.165	0.026	10.37	1.258
N501	501	104.7	6.5	108.026	0.018	0.161	0.024	5.56	0.675
Q1500	1500	0	7.473	111.548	0	0	0	55.5	1
Q1500	1500	2.8	7.464	111.503	-0.009	-0.045	0.01	25.43	0.458
Q1500	1500	5.6	7.459	111.483	-0.014	-0.065	0.015	24.24	0.437
Q1500	1500	8.4	7.457	111.474	-0.016	-0.074	0.018	50.27	0.906
Q1500	1500	11.2	7.455	111.468	-0.018	-0.08	0.02	49.14	0.885
Q1500	1500	17	7.452	111.451	-0.021	-0.097	0.023	49.34	0.889
Q1500	1500	22.9	7.451	111.444	-0.022	-0.104	0.024	50.74	0.914
Q1500	1500	28.9	7.45	111.443	-0.023	-0.105	0.025	51.12	0.921
Q1500	1500	35.1	7.448	111.438	-0.025	-0.11	0.027	46.31	0.834
Q1500	1500	47.8	7.447	111.433	-0.026	-0.115	0.028	94.6	1.705
Q1500	1500	61.1	7.446	111.426	-0.027	-0.122	0.03	45.15	0.814
Q1500	1500	75	7.446	111.424	-0.027	-0.124	0.03	43.29	0.78
Q1500	1500	89.5	7.446	111.426	-0.027	-0.122	0.03	84.27	1.518
Q1500	1500	104.7	7.445	111.424	-0.028	-0.124	0.031	42.49	0.766
Q1501	1501	0	7.044	111.551	0	0	0	51.2	1
Q1501	1501	2.8	7.039	111.5	-0.005	-0.051	0.007	25.53	0.499
Q1501	1501	5.6	7.037	111.485	-0.007	-0.066	0.01	24.49	0.478
Q1501	1501	8.4	7.035	111.474	-0.009	-0.077	0.012	50.21	0.981
Q1501	1501	11.2	7.034	111.466	-0.01	-0.085	0.013	51.31	1.002
Q1501	1501	17	7.034	111.453	-0.01	-0.098	0.014	50.16	0.98
Q1501	1501	22.9	7.033	111.447	-0.011	-0.104	0.015	47.77	0.933
Q1501	1501	28.9	7.031	111.441	-0.013	-0.11	0.017	46.18	0.902
Q1501	1501	35.1	7.03	111.436	-0.014	-0.115	0.018	42.23	0.825
Q1501	1501	47.8	7.03	111.432	-0.014	-0.119	0.018	89.97	1.757
Q1501	1501	61.1	7.03	111.427	-0.014	-0.124	0.019	45.27	0.884
Q1501	1501	75	7.03	111.423	-0.014	-0.128	0.019	44.18	0.863
Q1501	1501	89.5	7.031	111.425	-0.013	-0.126	0.018	84.86	1.657
Q1501	1501	104.7	7.029	111.423	-0.015	-0.128	0.02	42.61	0.832
N2300	2300	0	7.117	115.017	0	0	0	8.49	1
N2300	2300	2.8	7.119	115.02	0.002	0.003	0.002	3.93	0.463
N2300	2300	5.6	7.118	115.019	0.001	0.002	0.001	4.63	0.545
N2300	2300	8.4	7.118	115.02	0.001	0.003	0.001	8.6	1.013
N2300	2300	11.2	7.119	115.017	0.002	0	0.002	7.93	0.934
N2300	2300	17	7.121	115.025	0.004	0.008	0.004	8.29	0.976
N2300	2300	22.9	7.12	115.028	0.003	0.011	0.003	8.39	0.988
N2300	2300	28.9	7.12	115.027	0.003	0.01	0.003	8.26	0.973
N2300	2300	35.1	7.121	115.022	0.004	0.005	0.004	8.03	0.946
N2300	2300	47.8	7.121	115.023	0.004	0.006	0.004	14.41	1.697
N2300	2300	61.1	7.121	115.023	0.004	0.006	0.004	7.8	0.919
N2300	2300	75	7.121	115.014	0.004	-0.003	0.004	7.78	0.916
N2300	2300	89.5	7.121	115.022	0.004	0.005	0.004	14.82	1.746
N2300	2300	104.7	7.12	115.016	0.003	-0.001	0.003	6.73	0.793
N2301	2301	0	6.427	115.019	0	0	0	7.45	1
N2301	2301	2.8	6.436	115.033	0.009	0.014	0.009	3.01	0.404
N2301	2301	5.6	6.44	115.014	0.013	-0.005	0.013	3.05	0.409
N2301	2301	8.4	6.441	115.027	0.014	0.008	0.014	5.51	0.74
N2301	2301	11.2	6.442	115.022	0.015	0.003	0.015	5.76	0.773
N2301	2301	17	6.448	115.026	0.021	0.007	0.021	6.07	0.815
N2301	2301	22.9	6.448	115.024	0.021	0.005	0.021	5.99	0.804
N2301	2301	28.9	6.449	115.017	0.022	-0.002	0.022	6.48	0.87
N2301	2301	35.1	6.451	115.021	0.024	0.002	0.024	5.29	0.71
N2301	2301	47.8	6.451	115.019	0.024	0	0.024	10.66	1.431
N2301	2301	61.1	6.451	115.02	0.024	0.001	0.024	5.59	0.75
N2301	2301	75	6.452	115.012	0.025	-0.007	0.025	4.84	0.65
N2301	2301	89.5	6.454	115.022	0.027	0.003	0.027	10.35	1.389
N2301	2301	104.7	6.456	115.013	0.029	-0.006	0.029	5.08	0.682
Q3100	3100	0	7.34	110.448	0	0	0	53.8	1
Q3100	3100	2.8	7.321	110.382	-0.019	-0.066	0.02	20.71	0.385
Q3100	3100	5.6	7.312	110.352	-0.028	-0.096	0.03	19.27	0.358
Q3100	3100	8.4	7.306	110.333	-0.034	-0.115	0.036	42.94	0.798
Q3100	3100	11.2	7.303	110.324	-0.037	-0.124	0.039	42.82	0.796
Q3100	3100	17	7.297	110.307	-0.043	-0.141	0.045	42.56	0.791
Q3100	3100	22.9	7.294	110.298	-0.046	-0.15	0.048	45.6	0.848
Q3100	3100	28.9	7.291	110.285	-0.049	-0.163	0.052	44.4	0.825
Q3100	3100	35.1	7.289	110.28	-0.051	-0.168	0.054	38.02	0.707
Q3100	3100	47.8	7.286	110.268	-0.054	-0.18	0.057	87.14	1.62
Q3100	3100	61.1	7.285	110.264	-0.055	-0.184	0.058	43.57	0.81
Q3100	3100	75	7.283	110.262	-0.057	-0.186	0.06	42.2	0.784
Q3100	3100	89.5	7.284	110.261	-0.056	-0.187	0.059	79.12	1.471
Q3100	3100	104.7	7.282	110.256	-0.058	-0.192	0.061	35.19	0.654
Q3101	3101	0	6.911	110.446	0	0	0	45.58	1
Q3101	3101	2.8	6.913	110.384	0.002	-0.062	0.007	19.13	0.42
Q3101	3101	5.6	6.914	110.353	0.003	-0.093	0.01	19.35	0.425
Q3101	3101	8.4	6.915	110.335	0.004	-0.111	0.012	39.81	0.873
Q3101	3101	11.2	6.915	110.323	0.004	-0.123	0.013	40.06	0.879
Q3101	3101	17	6.916	110.309	0.005	-0.137	0.015	41.13	0.902
Q3101	3101	22.9	6.917	110.293	0.006	-0.153	0.016	40.57	0.89
Q3101	3101	28.9	6.918	110.287	0.007	-0.159	0.017	40.24	0.883
Q3101	3101	35.1	6.917	110.285	0.006	-0.161	0.017	36.11	0.792
Q3101	3101	47.8	6.918	110.271	0.007	-0.175	0.019	75.72	1.661
Q3101	3101	61.1	6.918	110.267	0.007	-0.179	0.019	37.11	0.814
Q3101	3101	75	6.918	110.263	0.007	-0.183	0.02	36.8	0.807
Q3101	3101	89.5	6.918	110.263	0.007	-0.183	0.02	70.46	1.546
Q3101	3101	104.7	6.918	110.263	0.007	-0.183	0.02	33.83	0.742
W3500	3500	0	9.913	128.42	0	0	0	26.97	1
W3500	3500	2.8	9.955	128.628	0.042	0.208	0.047	5.16	0.191
W3500	3500	5.6	9.974	128.741	0.061	0.321	0.069	5.08	0.188
W3500	3500	8.4	9.987	128.806	0.074	0.386	0.083	11.4	0.423
W3500	3500	11.2	9.993	128.838	0.08	0.418	0.09	11.79	0.437
W3500	3500	17	10.004	128.91	0.091	0.49	0.103	13.02	0.483
W3500	3500	22.9	10.014	128.951	0.101	0.531	0.114	14.66	0.544
W3500	3500	28.9	10.021	128.972	0.108	0.552	0.121	16.45	0.61
W3500	3500	35.1	10.024	129.007	0.111	0.587	0.126	15.56	0.577
W3500	3500	47.8	10.032	129.035	0.119	0.615	0.134	33.25	1.233
W3500	3500	61.1	10.034	129.05	0.121	0.63	0.136	16.85	0.625
W3500	3500	75	10.036	129.057	0.123	0.637	0.139	16.81	0.623
W3500	3500	89.5	10.039	129.072	0.126	0.652	0.142	33.22	1.232
W3500	3500	104.7	10.041	129.072	0.128	0.652	0.144	16.04	0.595
N4100	4100	0	8.09	108.841	0	0	0	10.96	1
N4100	4100	2.8	8.078	108.758	-0.012	-0.083	0.015	4.84	0.442
N4100	4100	5.6	8.071	108.708	-0.019	-0.133	0.023	4.71	0.43
N4100	4100	8.4	8.067	108.681	-0.023	-0.16	0.028	9.47	0.864
N4100	4100	11.2	8.065	108.667	-0.025	-0.174	0.03	9.93	0.906
N4100	4100	17	8.061	108.639	-0.029	-0.202	0.035	10.1	0.922
N4100	4100	22.9	8.059	108.618	-0.031	-0.223	0.038	9.83	0.897
N4100	4100	28.9	8.057	108.599	-0.033	-0.242	0.041	9.26	0.845
N4100	4100	35.1	8.056	108.591	-0.034	-0.25	0.042	9	0.821
N4100	4100	47.8	8.053	108.588	-0.037	-0.253	0.045	18.38	1.677
N4100	4100	61.1	8.053	108.585	-0.037	-0.256	0.045	9.18	0.838
N4100	4100	75	8.052	108.579	-0.038	-0.262	0.046	9.24	0.843
N4100	4100	89.5	8.052	108.568	-0.038	-0.273	0.047	16.2	1.478
N4100	4100	104.7	8.052	108.566	-0.038	-0.275	0.047	8.29	0.756
N4101	4101	0	6.681	108.85	0	0	0	9.28	1
N4101	4101	2.8	6.683	108.741	0.002	-0.109	0.011	4.17	0.449
N4101	4101	5.6	6.682	108.709	0.001	-0.141	0.014	3.73	0.402
N4101	4101	8.4	6.683	108.689	0.002	-0.161	0.016	8.1	0.873
N4101	4101	11.2	6.683	108.666	0.002	-0.184	0.019	7.71	0.831
N4101	4101	17	6.684	108.642	0.003	-0.208	0.021	8.5	0.916
N4101	4101	22.9	6.684	108.619	0.003	-0.231	0.023	8.72	0.94
N4101	4101	28.9	6.685	108.618	0.004	-0.232	0.024	8.43	0.908
N4101	4101	35.1	6.686	108.593	0.005	-0.257	0.026	7.01	0.755
N4101	4101	47.8	6.684	108.586	0.003	-0.264	0.027	15.63	1.684
N4101	4101	61.1	6.685	108.58	0.004	-0.27	0.027	8.17	0.88
N4101	4101	75	6.684	108.571	0.003	-0.279	0.028	7.31	0.788
N4101	4101	89.5	6.685	108.569	0.004	-0.281	0.028	14.44	1.556
N4101	4101	104.7	6.684	108.569	0.003	-0.281	0.028	6.87	0.74
N5800	5800	0	7.708	111.705	0	0	0	12.85	1
N5800	5800	2.8	7.719	111.415	0.011	-0.29	0.031	3.61	0.281
N5800	5800	5.6	7.725	111.256	0.017	-0.449	0.048	3.05	0.237
N5800	5800	8.4	7.727	111.159	0.019	-0.546	0.058	6.72	0.523
N5800	5800	11.2	7.728	111.117	0.02	-0.588	0.062	6.52	0.507
N5800	5800	17	7.731	111.023	0.023	-0.682	0.072	7.51	0.584
N5800	5800	22.9	7.734	110.951	0.026	-0.754	0.08	7.8	0.607
N5800	5800	28.9	7.737	110.91	0.029	-0.795	0.085	7.88	0.613
N5800	5800	35.1	7.737	110.885	0.029	-0.82	0.087	8.18	0.637
N5800	5800	47.8	7.739	110.848	0.031	-0.857	0.091	17.48	1.36
N5800	5800	61.1	7.74	110.82	0.032	-0.885	0.094	8.35	0.65
N5800	5800	75	7.741	110.804	0.033	-0.901	0.096	8.16	0.635
N5800	5800	89.5	7.741	110.79	0.033	-0.915	0.097	16.45	1.28
N5800	5800	104.7	7.741	110.779	0.033	-0.926	0.098	6.98	0.543
N5801	5801	0	7.061	111.71	0	0	0	22.44	1
N5801	5801	2.8	7.039	111.314	-0.022	-0.396	0.045	7.45	0.332
N5801	5801	5.6	7.031	111.266	-0.03	-0.444	0.054	3.61	0.161
N5801	5801	8.4	7.019	111.149	-0.042	-0.561	0.07	5.9	0.263
N5801	5801	11.2	7.017	111.118	-0.044	-0.592	0.074	5.99	0.267
N5801	5801	17	7.007	111.001	-0.054	-0.709	0.089	6.54	0.291
N5801	5801	22.9	7.001	110.96	-0.06	-0.75	0.096	7.19	0.32
N5801	5801	28.9	6.999	110.917	-0.062	-0.793	0.101	6.62	0.295
N5801	5801	35.1	6.995	110.881	-0.066	-0.829	0.106	7	0.312
N5801	5801	47.8	6.992	110.838	-0.069	-0.872	0.111	13.84	0.617
N5801	5801	61.1	6.991	110.818	-0.07	-0.892	0.113	7.25	0.323
N5801	5801	75	6.988	110.81	-0.073	-0.9	0.116	7.33	0.327
N5801	5801	89.5	6.989	110.791	-0.072	-0.919	0.117	14.77	0.658
N5801	5801	104.7	6.987	110.78	-0.074	-0.93	0.119	5.85	0.261
R5900	5900	0	7.199	120.066	0	0	0	4.69	1
R5900	5900	2.8	7.184	119.814	-0.015	-0.252	0.029	2.68	0.571
R5900	5900	5.6	7.177	119.675	-0.022	-0.391	0.045	3.74	0.797
R5900	5900	8.4	7.173	119.609	-0.026	-0.457	0.053	9.05	1.93
R5900	5900	11.2	7.17	119.588	-0.029	-0.478	0.056	9.55	2.036
R5900	5900	17	7.168	119.517	-0.031	-0.549	0.063	11.62	2.478
R5900	5900	22.9	7.167	119.456	-0.032	-0.61	0.069	12.74	2.716
R5900	5900	28.9	7.166	119.423	-0.033	-0.643	0.072	14.15	3.017
R5900	5900	35.1	7.164	119.405	-0.035	-0.661	0.075	13.63	2.906
R5900	5900	47.8	7.163	119.377	-0.036	-0.689	0.078	30.86	6.58
R5900	5900	61.1	7.162	119.35	-0.037	-0.716	0.081	16.11	3.435
R5900	5900	75	7.161	119.337	-0.038	-0.729	0.082	16.05	3.422
R5900	5900	89.5	7.162	119.333	-0.037	-0.733	0.082	33.09	7.055
R5900	5900	104.7	7.16	119.33	-0.039	-0.736	0.083	16.65	3.55
R6900	6900	0	8.461	120.269	0	0	0	12.11	1
R6900	6900	2.8	8.469	120.316	0.008	0.047	0.009	5.75	0.475
R6900	6900	5.6	8.474	120.321	0.013	0.052	0.014	5.76	0.476
R6900	6900	8.4	8.475	120.342	0.014	0.073	0.016	11.67	0.964
R6900	6900	11.2	8.477	120.347	0.016	0.078	0.018	11.41	0.942
R6900	6900	17	8.478	120.363	0.017	0.094	0.019	11.9	0.983
R6900	6900	22.9	8.48	120.364	0.019	0.095	0.021	10.91	0.901
R6900	6900	28.9	8.481	120.37	0.02	0.101	0.022	10.69	0.883
R6900	6900	35.1	8.482	120.381	0.021	0.112	0.024	10.63	0.878
R6900	6900	47.8	8.483	120.386	0.022	0.117	0.025	22.31	1.842
R6900	6900	61.1	8.484	120.387	0.023	0.118	0.026	10.51	0.868
R6900	6900	75	8.484	120.39	0.023	0.121	0.026	10.19	0.841
R6900	6900	89.5	8.484	120.39	0.023	0.121	0.026	19.78	1.633
R6900	6900	104.7	8.484	120.386	0.023	0.117	0.026	9.85	0.813
W7100	7100	0	8.853	125.487	0	0	0	24.16	1
W7100	7100	2.8	8.849	125.47	-0.004	-0.017	0.004	11.73	0.486
W7100	7100	5.6	8.846	125.459	-0.007	-0.028	0.008	11.08	0.459
W7100	7100	8.4	8.844	125.453	-0.009	-0.034	0.01	23.28	0.964
W7100	7100	11.2	8.844	125.449	-0.009	-0.038	0.01	23.36	0.967
W7100	7100	17	8.842	125.443	-0.011	-0.044	0.012	23.68	0.98
W7100	7100	22.9	8.841	125.439	-0.012	-0.048	0.013	23.26	0.963
W7100	7100	28.9	8.841	125.434	-0.012	-0.053	0.013	23.65	0.979
W7100	7100	35.1	8.84	125.435	-0.013	-0.052	0.014	21.1	0.873
W7100	7100	47.8	8.84	125.428	-0.013	-0.059	0.014	42.38	1.754
W7100	7100	61.1	8.841	125.432	-0.012	-0.055	0.013	21.12	0.874
W7100	7100	75	8.84	125.429	-0.013	-0.058	0.014	20.99	0.869
W7100	7100	89.5	8.84	125.431	-0.013	-0.056	0.014	38.66	1.6
W7100	7100	104.7	8.841	125.431	-0.012	-0.056	0.013	19.37	0.802
R7200	7200	0	7.183	122.19	0	0	0	18.47	1
R7200	7200	2.8	7.17	122.172	-0.013	-0.018	0.013	8.65	0.468
R7200	7200	5.6	7.164	122.162	-0.019	-0.028	0.019	8.26	0.447
R7200	7200	8.4	7.16	122.16	-0.023	-0.03	0.023	17.54	0.95
R7200	7200	11.2	7.157	122.154	-0.026	-0.036	0.026	17.09	0.925
R7200	7200	17	7.154	122.153	-0.029	-0.037	0.029	17.96	0.972
R7200	7200	22.9	7.152	122.146	-0.031	-0.044	0.031	17.42	0.943
R7200	7200	28.9	7.15	122.148	-0.033	-0.042	0.033	17.96	0.972
R7200	7200	35.1	7.148	122.147	-0.035	-0.043	0.035	15.66	0.848
R7200	7200	47.8	7.146	122.142	-0.037	-0.048	0.037	32.96	1.785
R7200	7200	61.1	7.145	122.142	-0.038	-0.048	0.038	16.19	0.877
R7200	7200	75	7.144	122.143	-0.039	-0.047	0.039	16.41	0.888
R7200	7200	89.5	7.145	122.144	-0.038	-0.046	0.038	31.86	1.725
R7200	7200	104.7	7.144	122.142	-0.039	-0.048	0.039	16.11	0.872
N7700	7700	0	8.576	116.063	0	0	0	12.3	1
N7700	7700	2.8	8.563	116	-0.013	-0.063	0.014	4.95	0.402
N7700	7700	5.6	8.556	115.971	-0.02	-0.092	0.022	4.92	0.4
N7700	7700	8.4	8.553	115.951	-0.023	-0.112	0.026	10.53	0.856
N7700	7700	11.2	8.551	115.939	-0.025	-0.124	0.028	10.94	0.889
N7700	7700	17	8.545	115.919	-0.031	-0.144	0.034	11.07	0.9
N7700	7700	22.9	8.542	115.902	-0.034	-0.161	0.038	10.62	0.863
N7700	7700	28.9	8.54	115.887	-0.036	-0.176	0.04	10.35	0.841
N7700	7700	35.1	8.538	115.891	-0.038	-0.172	0.042	10.55	0.858
N7700	7700	47.8	8.534	115.87	-0.042	-0.193	0.046	19.81	1.611
N7700	7700	61.1	8.532	115.861	-0.044	-0.202	0.048	10.66	0.867
N7700	7700	75	8.53	115.85	-0.046	-0.213	0.051	10.21	0.83
N7700	7700	89.5	8.529	115.847	-0.047	-0.216	0.052	20.17	1.64
N7700	7700	104.7	8.527	115.841	-0.049	-0.222	0.054	8.92	0.725
N7701	7701	0	6.358	116.061	0	0	0	9.42	1
N7701	7701	2.8	6.357	116.001	-0.001	-0.06	0.006	4.2	0.446
N7701	7701	5.6	6.355	115.962	-0.003	-0.099	0.01	4.22	0.448
N7701	7701	8.4	6.355	115.943	-0.003	-0.118	0.012	7.74	0.822
N7701	7701	11.2	6.354	115.94	-0.004	-0.121	0.013	8.36	0.887
N7701	7701	17	6.356	115.912	-0.002	-0.149	0.015	8.36	0.887
N7701	7701	22.9	6.355	115.903	-0.003	-0.158	0.016	7.52	0.798
N7701	7701	28.9	6.356	115.881	-0.002	-0.18	0.018	8.39	0.891
N7701	7701	35.1	6.356	115.876	-0.002	-0.185	0.019	7.64	0.811
N7701	7701	47.8	6.356	115.866	-0.002	-0.195	0.02	15.03	1.596
N7701	7701	61.1	6.356	115.855	-0.002	-0.206	0.021	7.45	0.791
N7701	7701	75	6.355	115.842	-0.003	-0.219	0.022	6.93	0.736
N7701	7701	89.5	6.357	115.852	-0.001	-0.209	0.021	13.71	1.455
N7701	7701	104.7	6.356	115.84	-0.002	-0.221	0.022	6.48	0.688
R8300	8300	0	9.614	120.017	0	0	0	14.04	1
R8300	8300	2.8	9.661	120.508	0.047	0.491	0.068	1.81	0.129
R8300	8300	5.6	9.692	120.799	0.078	0.782	0.11	1.4	0.1
R8300	8300	8.4	9.702	120.898	0.088	0.881	0.125	3.33	0.237
R8300	8300	11.2	9.71	120.977	0.096	0.96	0.136	3.98	0.283
R8300	8300	17	9.722	121.15	0.108	1.133	0.157	4.45	0.317
R8300	8300	22.9	9.733	121.247	0.119	1.23	0.171	5.45	0.388
R8300	8300	28.9	9.74	121.318	0.126	1.301	0.181	5.92	0.422
R8300	8300	35.1	9.743	121.375	0.129	1.358	0.187	5.66	0.403
R8300	8300	47.8	9.751	121.446	0.137	1.429	0.198	12.92	0.92
R8300	8300	61.1	9.755	121.487	0.141	1.47	0.204	6.17	0.439
R8300	8300	75	9.756	121.51	0.142	1.493	0.206	7.58	0.54
R8300	8300	89.5	9.757	121.532	0.143	1.515	0.208	14.41	1.026
R8300	8300	104.7	9.761	121.529	0.147	1.512	0.211	6.39	0.455
N8400	8400	0	8.4	113.983	0	0	0	9.22	1
N8400	8400	2.8	8.361	113.919	-0.039	-0.064	0.04	2.66	0.289
N8400	8400	5.6	8.338	113.882	-0.062	-0.101	0.063	2.38	0.258
N8400	8400	8.4	8.328	113.856	-0.072	-0.127	0.073	5.68	0.616
N8400	8400	11.2	8.319	113.842	-0.081	-0.141	0.082	6.08	0.659
N8400	8400	17	8.307	113.822	-0.093	-0.161	0.094	7.27	0.789
N8400	8400	22.9	8.299	113.806	-0.101	-0.177	0.103	7.35	0.797
N8400	8400	28.9	8.294	113.793	-0.106	-0.19	0.108	7.83	0.849
N8400	8400	35.1	8.289	113.782	-0.111	-0.201	0.113	6.62	0.718
N8400	8400	47.8	8.284	113.779	-0.116	-0.204	0.118	14.95	1.621
N8400	8400	61.1	8.283	113.767	-0.117	-0.216	0.119	7.14	0.774
N8400	8400	75	8.277	113.76	-0.123	-0.223	0.125	7.75	0.841
N8400	8400	89.5	8.277	113.761	-0.123	-0.222	0.125	14.07	1.526
N8400	8400	104.7	8.276	113.763	-0.124	-0.22	0.126	7.48	0.811
N8401	8401	0	7.903	113.982	0	0	0	12.3	1
N8401	8401	2.8	7.9	113.908	-0.003	-0.074	0.008	5.01	0.407
N8401	8401	5.6	7.899	113.872	-0.004	-0.11	0.012	5.08	0.413
N8401	8401	8.4	7.897	113.855	-0.006	-0.127	0.014	10.08	0.82
N8401	8401	11.2	7.896	113.837	-0.007	-0.145	0.016	10.95	0.89
N8401	8401	17	7.895	113.815	-0.008	-0.167	0.019	10.85	0.882
N8401	8401	22.9	7.896	113.809	-0.007	-0.173	0.019	10.71	0.871
N8401	8401	28.9	7.896	113.794	-0.007	-0.188	0.02	11.07	0.9
N8401	8401	35.1	7.896	113.782	-0.007	-0.2	0.021	9.88	0.803
N8401	8401	47.8	7.895	113.787	-0.008	-0.195	0.021	20.39	1.658
N8401	8401	61.1	7.895	113.766	-0.008	-0.216	0.023	9.49	0.772
N8401	8401	75	7.894	113.764	-0.009	-0.218	0.024	9.4	0.764
N8401	8401	89.5	7.895	113.771	-0.008	-0.211	0.023	17.59	1.43
N8401	8401	104.7	7.894	113.756	-0.009	-0.226	0.024	9.21	0.749
R8700	8700	0	7.028	123.68	0	0	0	10.55	1
R8700	8700	2.8	7.087	123.599	0.059	-0.081	0.06	1.91	0.181
R8700	8700	5.6	7.119	123.58	0.091	-0.1	0.092	1.59	0.151
R8700	8700	8.4	7.133	123.545	0.105	-0.135	0.106	3.32	0.315
R8700	8700	11.2	7.149	123.528	0.121	-0.152	0.122	3.61	0.342
R8700	8700	17	7.163	123.498	0.135	-0.182	0.136	4.49	0.426
R8700	8700	22.9	7.179	123.505	0.151	-0.175	0.152	4.94	0.468
R8700	8700	28.9	7.187	123.479	0.159	-0.201	0.16	5.08	0.482
R8700	8700	35.1	7.194	123.468	0.166	-0.212	0.167	5.27	0.5
R8700	8700	47.8	7.199	123.469	0.171	-0.211	0.172	11.19	1.061
R8700	8700	61.1	7.205	123.462	0.177	-0.218	0.178	5.73	0.543
R8700	8700	75	7.209	123.453	0.181	-0.227	0.182	6.22	0.59
R8700	8700	89.5	7.212	123.456	0.184	-0.224	0.185	11.87	1.125
R8700	8700	104.7	7.211	123.451	0.183	-0.229	0.184	5.49	0.52
W9400	9400	0	9.636	127.78	0	0	0	25.16	1
W9400	9400	2.8	9.637	127.771	0.001	-0.009	0.001	12.86	0.511
W9400	9400	5.6	9.637	127.769	0.001	-0.011	0.001	12.24	0.486
W9400	9400	8.4	9.637	127.766	0.001	-0.014	0.002	25.37	1.008
W9400	9400	11.2	9.637	127.768	0.001	-0.012	0.002	24.34	0.967
W9400	9400	17	9.636	127.763	0	-0.017	0.002	24.07	0.957
W9400	9400	22.9	9.636	127.763	0	-0.017	0.002	23.69	0.942
W9400	9400	28.9	9.637	127.764	0.001	-0.016	0.002	24.92	0.99
W9400	9400	35.1	9.637	127.76	0.001	-0.02	0.002	22.94	0.912
W9400	9400	47.8	9.638	127.758	0.002	-0.022	0.003	46.55	1.85
W9400	9400	61.1	9.638	127.759	0.002	-0.021	0.003	22.5	0.894
W9400	9400	75	9.638	127.759	0.002	-0.021	0.003	22.4	0.89
W9400	9400	89.5	9.638	127.763	0.002	-0.017	0.003	42.67	1.696
W9400	9400	104.7	9.638	127.758	0.002	-0.022	0.003	21.37	0.849
Q10400	10400	0	7.541	112.545	0	0	0	7.591	1
Q10400	10400	2.8	7.556	112.645	0.015	0.1	0.018	3.053	0.402
Q10400	10400	5.6	7.564	112.688	0.023	0.143	0.027	3.057	0.403
Q10400	10400	8.4	7.568	112.717	0.027	0.172	0.032	6.141	0.809
Q10400	10400	11.2	7.57	112.737	0.029	0.192	0.035	6.402	0.843
Q10400	10400	17	7.576	112.762	0.035	0.217	0.041	6.484	0.854
Q10400	10400	22.9	7.58	112.785	0.039	0.24	0.046	6.584	0.867
Q10400	10400	28.9	7.582	112.797	0.041	0.252	0.048	6.376	0.84
Q10400	10400	35.1	7.582	112.808	0.041	0.263	0.049	5.703	0.751
Q10400	10400	47.8	7.584	112.824	0.043	0.279	0.051	12.35	1.627
Q10400	10400	61.1	7.586	112.826	0.045	0.281	0.053	6.227	0.82
Q10400	10400	75	7.586	112.827	0.045	0.282	0.053	6.065	0.799
Q10400	10400	89.5	7.588	112.835	0.047	0.29	0.055	11.82	1.557
Q10400	10400	104.7	7.587	112.833	0.046	0.288	0.054	5.796	0.764
Q10401	10401	0	6.949	112.54	0	0	0	6.952	1
Q10401	10401	2.8	6.956	112.64	0.007	0.1	0.012	2.797	0.402
Q10401	10401	5.6	6.961	112.689	0.012	0.149	0.019	3.042	0.438
Q10401	10401	8.4	6.963	112.723	0.014	0.183	0.023	5.724	0.823
Q10401	10401	11.2	6.965	112.736	0.016	0.196	0.025	6.026	0.867
Q10401	10401	17	6.969	112.764	0.02	0.224	0.03	6.413	0.922
Q10401	10401	22.9	6.971	112.785	0.022	0.245	0.033	5.934	0.854
Q10401	10401	28.9	6.972	112.796	0.023	0.256	0.034	5.777	0.831
Q10401	10401	35.1	6.972	112.807	0.023	0.267	0.035	5.49	0.79
Q10401	10401	47.8	6.973	112.824	0.024	0.284	0.037	11.4	1.64
Q10401	10401	61.1	6.974	112.826	0.025	0.286	0.038	5.811	0.836
Q10401	10401	75	6.973	112.83	0.024	0.29	0.038	5.656	0.814
Q10401	10401	89.5	6.975	112.83	0.026	0.29	0.039	11.12	1.599
Q10401	10401	104.7	6.973	112.833	0.024	0.293	0.038	5.267	0.758
R11000	11000	0	7.141	119.628	0	0	0	2.228	1
R11000	11000	2.8	7.134	119.612	-0.007	-0.016	0.007	1.086	0.487
R11000	11000	5.6	7.131	119.605	-0.01	-0.023	0.01	1.067	0.479
R11000	11000	8.4	7.128	119.6	-0.013	-0.028	0.013	2.193	0.984
R11000	11000	11.2	7.128	119.596	-0.013	-0.032	0.013	2.247	1.009
R11000	11000	17	7.127	119.592	-0.014	-0.036	0.014	2.253	1.011
R11000	11000	22.9	7.125	119.587	-0.016	-0.041	0.017	2.156	0.968
R11000	11000	28.9	7.124	119.587	-0.017	-0.041	0.017	2.122	0.952
R11000	11000	35.1	7.123	119.587	-0.018	-0.041	0.018	2.008	0.901
R11000	11000	47.8	7.121	119.59	-0.02	-0.038	0.02	4.127	1.852
R11000	11000	61.1	7.121	119.59	-0.02	-0.038	0.02	2.13	0.956
R11000	11000	75	7.122	119.59	-0.019	-0.038	0.019	2.049	0.92
R11000	11000	89.5	7.122	119.59	-0.019	-0.038	0.019	4.03	1.809
R11000	11000	104.7	7.121	119.59	-0.02	-0.038	0.02	1.96	0.88

## Sheet: SH3b
SH3b				SH3b shift data			starting volume		600 ul
							ligand stock conc		1.7 mM for first three additions, then 15 mM
							ligad conc	vol ligand added ul	sample vol	ligand conc mM	protein conc mM	L equiv
signal		vol	H change	N change	Overall change			0	600	0	0.05	0
S-2	-2	0	0	0	0		1.7	4.3	604.3	0.012	0.0496	0.244
S-2	-2	0.49	0	0	0		1.7	4.7	609	0.025	0.0493	0.51
S-2	-2	1.02	0	0	0		1.7	7.4	616.3	0.045	0.0487	0.929
S-2	-2	1.86	0.001	0	0.001		15	1.2	617.6	0.074	0.0486	1.531
S-2	-2	3.06	0	0	0		15	3.3	620.9	0.154	0.0483	3.186
S-2	-2	6.36	0.001	0	0.001		15	4	624.9	0.249	0.048	5.192
S-2	-2	10.36	0.001	0	0.001		15	6.4	631.3	0.399	0.0475	8.402
S-2	-2	16.76	0	0	0		15	15.5	646.8	0.75	0.0464	16.175
S-2	-2	32.26	0	0	0		15	26	672.8	1.303	0.0446	29.214
S-2	-2	58.26	0	0	0		15	36.2	709	2.004	0.0423	47.369
S-2	-2	94.46	0	0	0		15	59.1	768.1	3.008	0.0391	77.008
S-2	-2	153.56	-0.001	0	0.001		15	50	818.1	3.744	0.0367	102.084
S-2	-2	203.56	-0.001	0	0.001
G-1	-1	0	0	0	0
G-1	-1	0.49	0	0	0
G-1	-1	1.02	0	0	0
G-1	-1	1.86	0.001	0	0.001
G-1	-1	3.06	0	0	0
G-1	-1	6.36	0.001	0	0.001
G-1	-1	10.36	0.001	0	0.001
G-1	-1	16.76	0.001	0	0.001
G-1	-1	32.26	0	0	0
G-1	-1	58.26	0	0	0
G-1	-1	94.46	0	0	0
G-1	-1	153.56	-0.001	0	0.001
G-1	-1	203.56	-0.001	0	0.001
W3	3	0	0	0	0
W3	3	0.49	-0.001	-0.01	0.001
W3	3	1.02	0.005	-0.002	0.005
W3	3	1.86	0.006	0.016	0.006
W3	3	3.06	0.007	0.009	0.007
W3	3	6.36	0.015	0.018	0.015
W3	3	10.36	0.018	0.044	0.019
W3	3	16.76	0.024	0.044	0.024
W3	3	32.26	0.029	0.057	0.03
W3	3	58.26	0.034	0.039	0.034
W3	3	94.46	0.037	0.005	0.037
W3	3	153.56	0.038	-0.047	0.038
W3	3	203.56	0.038	-0.073	0.039
K4	4	0	0	0	0
K4	4	0.49	-0.002	0	0.002
K4	4	1.02	-0.006	0.021	0.006
K4	4	1.86	-0.006	0.028	0.007
K4	4	3.06	-0.01	0.042	0.011
K4	4	6.36	-0.017	0.06	0.018
K4	4	10.36	-0.023	0.06	0.024
K4	4	16.76	-0.029	0.078	0.03
K4	4	32.26	-0.042	0.091	0.043
K4	4	58.26	-0.057	0.162	0.059
K4	4	94.46	-0.057	0.195	0.06
K4	4	153.56	-0.063	0.228	0.067
K4	4	203.56	-0.062	0.246	0.067
T5	5	0	0	0	0
T5	5	0.49	0	0	0
T5	5	1.02	0	0.05	0.005
T5	5	1.86	0.001	0.063	0.006
T5	5	3.06	0	0.071	0.007
T5	5	6.36	0.002	0.13	0.013
T5	5	10.36	0.002	0.184	0.019
T5	5	16.76	0.002	0.213	0.021
T5	5	32.26	0.003	0.276	0.028
T5	5	58.26	0.005	0.335	0.034
T5	5	94.46	0.005	0.343	0.035
T5	5	153.56	0.005	0.377	0.038
T5	5	203.56	0.006	0.372	0.038
N6	6	0	0	0	0
N6	6	0.49	0	0	0
N6	6	1.02	0.006	0.083	0.01
N6	6	1.86	0.014	0.138	0.02
N6	6	3.06	0.023	0.188	0.03
N6	6	6.36	0.046	0.335	0.057
N6	6	10.36	0.066	0.44	0.079
N6	6	16.76	0.085	0.6	0.104
N6	6	32.26	0.112	0.726	0.133
N6	6	58.26	0.116	0.831	0.143
N6	6	94.46	0.133	0.923	0.162
N6	6	153.56	0.137	0.914	0.165
N6	6	203.56	0.145	0.927	0.172
Y8	8	0	0	0	0
Y8	8	0.49	0	0	0
Y8	8	1.02	0.004	0.042	0.006
Y8	8	1.86	0.009	0.071	0.011
Y8	8	3.06	0.013	0.106	0.017
Y8	8	6.36	0.022	0.206	0.03
Y8	8	10.36	0.03	0.272	0.04
Y8	8	16.76	0.039	0.352	0.053
Y8	8	32.26	0.049	0.429	0.065
Y8	8	58.26	0.057	0.495	0.075
Y8	8	94.46	0.059	0.529	0.079
Y8	8	153.56	0.06	0.548	0.081
Y8	8	203.56	0.062	0.569	0.084
G9	9	0	0	0	0
G9	9	0.49	0	0	0
G9	9	1.02	-0.003	-0.018	0.003
G9	9	1.86	-0.004	-0.03	0.005
G9	9	3.06	-0.006	-0.044	0.007
G9	9	6.36	-0.011	-0.074	0.013
G9	9	10.36	-0.013	-0.085	0.016
G9	9	16.76	-0.019	-0.129	0.023
G9	9	32.26	-0.022	-0.152	0.027
G9	9	58.26	-0.025	-0.159	0.03
G9	9	94.46	-0.028	-0.187	0.034
G9	9	153.56	-0.029	-0.166	0.033
G9	9	203.56	-0.03	-0.177	0.035
T10	10	0	0	0	0
T10	10	0.49	0	0.008	0.001
T10	10	1.02	0.001	0.04	0.004
T10	10	1.86	0.004	0.06	0.007
T10	10	3.06	0.006	0.083	0.01
T10	10	6.36	0.012	0.15	0.019
T10	10	10.36	0.017	0.199	0.026
T10	10	16.76	0.021	0.227	0.031
T10	10	32.26	0.027	0.306	0.041
T10	10	58.26	0.031	0.345	0.046
T10	10	94.46	0.033	0.355	0.048
T10	10	153.56	0.036	0.381	0.052
T10	10	203.56	0.037	0.386	0.053
L11	11	0	0	0	0
L11	11	0.49	0	0	0
L11	11	1.02	-0.004	-0.003	0.004
L11	11	1.86	-0.005	0.023	0.006
L11	11	3.06	-0.007	0.045	0.008
L11	11	6.36	-0.011	0.077	0.013
L11	11	10.36	-0.015	0.118	0.019
L11	11	16.76	-0.019	0.146	0.024
L11	11	32.26	-0.025	0.202	0.032
L11	11	58.26	-0.029	0.215	0.036
L11	11	94.46	-0.031	0.209	0.037
L11	11	153.56	-0.028	0.247	0.037
L11	11	203.56	-0.03	0.249	0.039
Y12	12	0	0	0	0
Y12	12	0.49	0	0.003	0
Y12	12	1.02	0.009	-0.028	0.009
Y12	12	1.86	0.015	-0.04	0.016
Y12	12	3.06	0.02	-0.059	0.021
Y12	12	6.36	0.035	-0.097	0.036
Y12	12	10.36	0.053	-0.131	0.055
Y12	12	16.76	0.065	-0.148	0.067
Y12	12	32.26	0.08	-0.172	0.082
Y12	12	58.26	0.091	-0.212	0.093
Y12	12	94.46	0.097	-0.21	0.099
Y12	12	153.56	0.1	-0.203	0.102
Y12	12	203.56	0.101	-0.203	0.103
K13	13	0	0	0	0
K13	13	0.49	0	0	0
K13	13	1.02	-0.003	-0.038	0.005
K13	13	1.86	-0.004	-0.07	0.008
K13	13	3.06	-0.005	-0.089	0.01
K13	13	6.36	-0.01	-0.145	0.018
K13	13	10.36	-0.013	-0.214	0.025
K13	13	16.76	-0.016	-0.263	0.031
K13	13	32.26	-0.022	-0.355	0.042
K13	13	58.26	-0.027	-0.418	0.05
K13	13	94.46	-0.032	-0.465	0.056
K13	13	153.56	-0.037	-0.513	0.063
K13	13	203.56	-0.035	-0.509	0.062
S14	14	0	0	0	0
S14	14	0.49	0	0	0
S14	14	1.02	-0.001	-0.06	0.006
S14	14	1.86	-0.001	-0.071	0.007
S14	14	3.06	-0.002	-0.075	0.008
S14	14	6.36	-0.001	-0.16	0.016
S14	14	10.36	-0.002	-0.213	0.021
S14	14	16.76	-0.002	-0.27	0.027
S14	14	32.26	-0.003	-0.328	0.033
S14	14	58.26	-0.004	-0.394	0.04
S14	14	94.46	-0.005	-0.412	0.042
S14	14	153.56	-0.004	-0.423	0.042
S14	14	203.56	-0.005	-0.439	0.044
E15	15	0	0	0	0
E15	15	0.49	-0.001	-0.016	0.002
E15	15	1.02	-0.01	-0.032	0.01
E15	15	1.86	-0.014	-0.053	0.015
E15	15	3.06	-0.017	-0.051	0.018
E15	15	6.36	-0.031	-0.097	0.032
E15	15	10.36	-0.041	-0.126	0.043
E15	15	16.76	-0.049	-0.177	0.052
E15	15	32.26	-0.061	-0.238	0.065
E15	15	58.26	-0.065	-0.248	0.07
E15	15	94.46	-0.066	-0.28	0.072
E15	15	153.56	-0.067	-0.307	0.074
E15	15	203.56	-0.065	-0.313	0.072
S16	16	0	0	0	0
S16	16	0.49	0	0.006	0.001
S16	16	1.02	0.003	0.025	0.004
S16	16	1.86	0.004	0.04	0.006
S16	16	3.06	0.006	0.034	0.007
S16	16	6.36	0.008	0.069	0.011
S16	16	10.36	0.01	0.075	0.013
S16	16	16.76	0.014	0.072	0.016
S16	16	32.26	0.015	0.069	0.017
S16	16	58.26	0.018	0.094	0.02
S16	16	94.46	0.017	0.117	0.021
S16	16	153.56	0.019	0.138	0.023
S16	16	203.56	0.017	0.141	0.022
A17	17	0	0	0	0
A17	17	0.49	0	0	0
A17	17	1.02	0.002	0.003	0.002
A17	17	1.86	0.004	-0.013	0.004
A17	17	3.06	0.006	-0.006	0.006
A17	17	6.36	0.011	-0.034	0.012
A17	17	10.36	0.015	-0.043	0.016
A17	17	16.76	0.018	-0.063	0.019
A17	17	32.26	0.021	-0.072	0.022
A17	17	58.26	0.021	-0.102	0.023
A17	17	94.46	0.02	-0.109	0.023
A17	17	153.56	0.02	-0.141	0.024
A17	17	203.56	0.019	-0.17	0.025
S18	18	0	0	0	0
S18	18	0.49	0	0	0
S18	18	1.02	0.001	-0.009	0.001
S18	18	1.86	0.001	0	0.001
S18	18	3.06	0.003	-0.014	0.003
S18	18	6.36	0.006	0	0.006
S18	18	10.36	0.006	-0.009	0.006
S18	18	16.76	0.007	-0.009	0.007
S18	18	32.26	0.012	-0.009	0.012
S18	18	58.26	0.011	-0.012	0.011
S18	18	94.46	0.009	0	0.009
S18	18	153.56	0.006	-0.006	0.006
S18	18	203.56	0.009	-0.007	0.009
F19	19	0	0	0	0
F19	19	0.49	0	0	0
F19	19	1.02	-0.001	0	0.001
F19	19	1.86	0	0	0
F19	19	3.06	0	0.021	0.002
F19	19	6.36	0.001	0.021	0.002
F19	19	10.36	0.002	0.034	0.004
F19	19	16.76	0.002	0.056	0.006
F19	19	32.26	0.004	0.086	0.009
F19	19	58.26	0.005	0.116	0.013
F19	19	94.46	0.007	0.142	0.016
F19	19	153.56	0.006	0.202	0.021
F19	19	203.56	0.012	0.206	0.024
T20	20	0	0	0	0
T20	20	0.49	0.001	0.002	0.001
T20	20	1.02	0	0	0
T20	20	1.86	0.002	0.005	0.002
T20	20	3.06	0.002	0	0.002
T20	20	6.36	0.003	-0.003	0.003
T20	20	10.36	0.006	0.008	0.006
T20	20	16.76	0.007	0.002	0.007
T20	20	32.26	0.01	0.006	0.01
T20	20	58.26	0.014	0.002	0.014
T20	20	94.46	0.018	0.016	0.018
T20	20	153.56	0.02	0.027	0.02
T20	20	203.56	0.023	0.029	0.023
N22	22	0	0	0	0
N22	22	0.49	0	-0.008	0.001
N22	22	1.02	-0.001	0	0.001
N22	22	1.86	-0.004	0.01	0.004
N22	22	3.06	-0.006	0	0.006
N22	22	6.36	-0.007	-0.003	0.007
N22	22	10.36	-0.008	-0.011	0.008
N22	22	16.76	-0.011	-0.016	0.011
N22	22	32.26	-0.014	-0.016	0.014
N22	22	58.26	-0.014	-0.039	0.015
N22	22	94.46	-0.014	-0.049	0.015
N22	22	153.56	-0.013	-0.065	0.015
N22	22	203.56	-0.013	-0.047	0.014
T23	23	0	0	0	0
T23	23	0.49	0	0	0
T23	23	1.02	0.001	-0.006	0.001
T23	23	1.86	-0.001	0	0.001
T23	23	3.06	0	-0.002	0
T23	23	6.36	-0.003	-0.013	0.003
T23	23	10.36	-0.004	-0.022	0.005
T23	23	16.76	-0.005	-0.009	0.005
T23	23	32.26	-0.006	-0.013	0.006
T23	23	58.26	-0.007	-0.01	0.007
T23	23	94.46	-0.007	-0.013	0.007
T23	23	153.56	-0.009	-0.039	0.01
T23	23	203.56	-0.01	-0.036	0.011
D24	24	0	0	0	0
D24	24	0.49	0	0	0
D24	24	1.02	-0.002	0.004	0.002
D24	24	1.86	-0.001	-0.003	0.001
D24	24	3.06	-0.001	0	0.001
D24	24	6.36	0	0	0
D24	24	10.36	0	0.002	0
D24	24	16.76	0	0	0
D24	24	32.26	0	0	0
D24	24	58.26	0	0.015	0.002
D24	24	94.46	0	0.013	0.001
D24	24	153.56	-0.001	0	0.001
D24	24	203.56	0.002	0.011	0.002
I25	25	0	0	0	0
I25	25	0.49	0	0	0
I25	25	1.02	-0.002	0	0.002
I25	25	1.86	0.001	0	0.001
I25	25	3.06	0.001	0	0.001
I25	25	6.36	0.003	0.007	0.003
I25	25	10.36	0.004	0.007	0.004
I25	25	16.76	0.004	-0.003	0.004
I25	25	32.26	0.006	0.004	0.006
I25	25	58.26	0.007	0.004	0.007
I25	25	94.46	0.009	0.007	0.009
I25	25	153.56	0.009	0.007	0.009
I25	25	203.56	0.011	0.002	0.011
I26	26	0	0	0	0
I26	26	0.49	0	0	0
I26	26	1.02	-0.001	0	0.001
I26	26	1.86	0.002	-0.003	0.002
I26	26	3.06	0.003	0.004	0.003
I26	26	6.36	0.006	0.004	0.006
I26	26	10.36	0.007	0	0.007
I26	26	16.76	0.011	0.008	0.011
I26	26	32.26	0.014	0.011	0.014
I26	26	58.26	0.015	0.008	0.015
I26	26	94.46	0.019	0.008	0.019
I26	26	153.56	0.018	0.008	0.018
I26	26	203.56	0.02	0.023	0.02
T27	27	0	0	0	0
T27	27	0.49	0.001	0.003	0.001
T27	27	1.02	-0.001	0.003	0.001
T27	27	1.86	0.001	0.006	0.001
T27	27	3.06	0.002	0.008	0.002
T27	27	6.36	0.006	0.008	0.006
T27	27	10.36	0.006	0.016	0.006
T27	27	16.76	0.007	0.033	0.008
T27	27	32.26	0.013	0.07	0.015
T27	27	58.26	0.013	0.07	0.015
T27	27	94.46	0.013	0.079	0.015
T27	27	153.56	0.012	0.073	0.014
T27	27	203.56	0.015	0.073	0.017
R28	28	0	0	0	0
R28	28	0.49	0	0	0
R28	28	1.02	-0.001	-0.017	0.002
R28	28	1.86	0.006	-0.011	0.006
R28	28	3.06	0.007	-0.009	0.007
R28	28	6.36	0.017	-0.011	0.017
R28	28	10.36	0.022	-0.011	0.022
R28	28	16.76	0.031	0.002	0.031
R28	28	32.26	0.038	-0.006	0.038
R28	28	58.26	0.042	-0.003	0.042
R28	28	94.46	0.043	0.002	0.043
R28	28	153.56	0.044	-0.002	0.044
R28	28	203.56	0.045	0.005	0.045
T29	29	0	0	0	0
T29	29	0.49	0	0	0
T29	29	1.02	-0.001	0.005	0.001
T29	29	1.86	-0.001	0.011	0.001
T29	29	3.06	0	0	0
T29	29	6.36	-0.001	0.018	0.002
T29	29	10.36	-0.001	0.068	0.007
T29	29	16.76	-0.004	0.083	0.009
T29	29	32.26	-0.003	0.086	0.009
T29	29	58.26	-0.006	0.112	0.013
T29	29	94.46	-0.005	0.109	0.012
T29	29	153.56	-0.006	0.132	0.014
T29	29	203.56	-0.004	0.112	0.012
T30	30	0	0	0	0
T30	30	0.49	0	0	0
T30	30	1.02	0	-0.042	0.004
T30	30	1.86	0.005	-0.078	0.009
T30	30	3.06	0.008	-0.126	0.015
T30	30	6.36	0.014	-0.192	0.024
T30	30	10.36	0.02	-0.267	0.033
T30	30	16.76	0.025	-0.348	0.043
T30	30	32.26	0.031	-0.435	0.053
T30	30	58.26	0.036	-0.489	0.061
T30	30	94.46	0.039	-0.514	0.065
T30	30	153.56	0.04	-0.535	0.067
T30	30	203.56	0.043	-0.535	0.069
G31	31	0	0	0	0
G31	31	0.49	0	0	0
G31	31	1.02	0.007	0.046	0.008
G31	31	1.86	0.014	0.077	0.016
G31	31	3.06	0.019	0.108	0.022
G31	31	6.36	0.036	0.201	0.041
G31	31	10.36	0.049	0.274	0.056
G31	31	16.76	0.065	0.351	0.074
G31	31	32.26	0.079	0.426	0.09
G31	31	58.26	0.09	0.505	0.103
G31	31	94.46	0.095	0.524	0.108
G31	31	153.56	0.099	0.558	0.114
G31	31	203.56	0.101	0.56	0.115
F33	33	0	0	0	0
F33	33	0.49	0	0	0
F33	33	1.02	0.002	0.003	0.002
F33	33	1.86	0.004	0.029	0.005
F33	33	3.06	0.005	0.037	0.006
F33	33	6.36	0.01	0.073	0.012
F33	33	10.36	0.014	0.084	0.016
F33	33	16.76	0.016	0.098	0.019
F33	33	32.26	0.02	0.127	0.024
F33	33	58.26	0.023	0.137	0.027
F33	33	94.46	0.024	0.156	0.029
F33	33	153.56	0.025	0.172	0.03
F33	33	203.56	0.024	0.158	0.029
R34	34	0	0	0	0
R34	34	0.49	0	0.013	0.001
R34	34	1.02	0.001	-0.006	0.001
R34	34	1.86	0.003	-0.011	0.003
R34	34	3.06	0.004	-0.019	0.004
R34	34	6.36	0.008	-0.022	0.008
R34	34	10.36	0.009	-0.041	0.01
R34	34	16.76	0.012	-0.057	0.013
R34	34	32.26	0.015	-0.073	0.017
R34	34	58.26	0.017	-0.084	0.019
R34	34	94.46	0.017	-0.109	0.02
R34	34	153.56	0.017	-0.111	0.02
R34	34	203.56	0.016	-0.111	0.019
S35	35	0	0	0	0
S35	35	0.49	0	0	0
S35	35	1.02	0.001	-0.03	0.003
S35	35	1.86	0.003	0	0.003
S35	35	3.06	0.004	0.008	0.004
S35	35	6.36	0.008	0.01	0.008
S35	35	10.36	0.01	0.021	0.01
S35	35	16.76	0.013	0.024	0.013
S35	35	32.26	0.016	0.03	0.016
S35	35	58.26	0.017	0.03	0.017
S35	35	94.46	0.018	0.047	0.019
S35	35	153.56	0.02	0.035	0.02
S35	35	203.56	0.019	0.049	0.02
M36	36	0	0	0	0
M36	36	0.49	0	0	0
M36	36	1.02	-0.003	0.01	0.003
M36	36	1.86	-0.006	-0.003	0.006
M36	36	3.06	-0.008	0	0.008
M36	36	6.36	-0.013	-0.02	0.013
M36	36	10.36	-0.019	-0.01	0.019
M36	36	16.76	-0.023	-0.02	0.023
M36	36	32.26	-0.029	-0.044	0.029
M36	36	58.26	-0.033	-0.047	0.033
M36	36	94.46	-0.034	-0.032	0.034
M36	36	153.56	-0.036	-0.02	0.036
M36	36	203.56	-0.035	-0.03	0.035
Q38	38	0	0	0	0
Q38	38	0.49	0	0	0
Q38	38	1.02	-0.001	0.019	0.002
Q38	38	1.86	0.001	0.022	0.002
Q38	38	3.06	0.001	0.042	0.004
Q38	38	6.36	0.004	0.067	0.008
Q38	38	10.36	0.004	0.086	0.009
Q38	38	16.76	0.006	0.107	0.012
Q38	38	32.26	0.006	0.13	0.014
Q38	38	58.26	0.008	0.149	0.017
Q38	38	94.46	0.007	0.139	0.016
Q38	38	153.56	0.008	0.166	0.018
Q38	38	203.56	0.006	0.199	0.021
S39	39	0	0	0	0
S39	39	0.49	0.001	-0.005	0.001
S39	39	1.02	0.003	-0.005	0.003
S39	39	1.86	0.006	0.005	0.006
S39	39	3.06	0.007	-0.011	0.007
S39	39	6.36	0.009	0	0.009
S39	39	10.36	0.013	0.008	0.013
S39	39	16.76	0.015	0.019	0.015
S39	39	32.26	0.018	0.014	0.018
S39	39	58.26	0.022	0.014	0.022
S39	39	94.46	0.021	0.019	0.021
S39	39	153.56	0.022	0.014	0.022
S39	39	203.56	0.022	0.014	0.022
G40	40	0	0	0	0
G40	40	0.49	0	0	0
G40	40	1.02	-0.003	0.007	0.003
G40	40	1.86	-0.003	0.004	0.003
G40	40	3.06	-0.003	0.009	0.003
G40	40	6.36	-0.005	0.021	0.005
G40	40	10.36	-0.008	0.024	0.008
G40	40	16.76	-0.009	0.029	0.009
G40	40	32.26	-0.011	0.049	0.012
G40	40	58.26	-0.013	0.039	0.014
G40	40	94.46	-0.014	0.06	0.015
G40	40	153.56	-0.014	0.049	0.015
G40	40	203.56	-0.012	0.06	0.013
V41	41	0	0	0	0
V41	41	0.49	0	0	0
V41	41	1.02	0	0	0
V41	41	1.86	0.001	0	0.001
V41	41	3.06	0.001	0	0.001
V41	41	6.36	0.001	0	0.001
V41	41	10.36	-0.001	0.049	0.005
V41	41	16.76	-0.001	0.049	0.005
V41	41	32.26	-0.003	0.059	0.007
V41	41	58.26	-0.003	0.088	0.009
V41	41	94.46	-0.003	0.069	0.008
V41	41	153.56	-0.003	0.079	0.008
V41	41	203.56	-0.004	0.088	0.01
L42	42	0	0	0	0
L42	42	0.49	0	0	0
L42	42	1.02	-0.004	-0.004	0.004
L42	42	1.86	-0.001	-0.004	0.001
L42	42	3.06	-0.003	-0.004	0.003
L42	42	6.36	-0.001	-0.009	0.001
L42	42	10.36	-0.002	-0.007	0.002
L42	42	16.76	-0.001	0.002	0.001
L42	42	32.26	0	0	0
L42	42	58.26	0	-0.022	0.002
L42	42	94.46	0	-0.015	0.002
L42	42	153.56	0.001	-0.011	0.001
L42	42	203.56	0.003	-0.011	0.003
K43	43	0	0	0	0
K43	43	0.49	0	0	0
K43	43	1.02	0	0	0
K43	43	1.86	0.001	0	0.001
K43	43	3.06	0.001	0	0.001
K43	43	6.36	0.001	0	0.001
K43	43	10.36	0.001	0.005	0.001
K43	43	16.76	0.003	0.012	0.003
K43	43	32.26	0.003	0.019	0.004
K43	43	58.26	0.003	0.034	0.005
K43	43	94.46	0.004	0.027	0.005
K43	43	153.56	0.003	0.042	0.005
K43	43	203.56	0.005	0.042	0.007
A44	44	0	0	0	0
A44	44	0.49	0	0.012	0.001
A44	44	1.02	0	-0.006	0.001
A44	44	1.86	0.002	-0.006	0.002
A44	44	3.06	0.002	0.003	0.002
A44	44	6.36	0.002	0.006	0.002
A44	44	10.36	0.003	0.034	0.005
A44	44	16.76	0.003	0.015	0.003
A44	44	32.26	0.004	0.015	0.004
A44	44	58.26	0.006	0.025	0.007
A44	44	94.46	0.006	0.037	0.007
A44	44	153.56	0.008	0.043	0.009
A44	44	203.56	0.007	0.046	0.008
G45	45	0	0	0	0
G45	45	0.49	-0.003	-0.019	0.004
G45	45	1.02	-0.003	-0.019	0.004
G45	45	1.86	-0.003	-0.019	0.004
G45	45	3.06	-0.004	-0.019	0.004
G45	45	6.36	-0.003	-0.019	0.004
G45	45	10.36	-0.003	-0.019	0.004
G45	45	16.76	-0.004	-0.019	0.004
G45	45	32.26	-0.004	-0.019	0.004
G45	45	58.26	-0.004	-0.019	0.004
G45	45	94.46	-0.004	0.01	0.004
G45	45	153.56	0	-0.01	0.001
G45	45	203.56	0.004	0	0.004
Q46	46	0	0	0	0
Q46	46	0.49	0	0	0
Q46	46	1.02	0	0	0
Q46	46	1.86	0.001	0	0.001
Q46	46	3.06	0.001	0	0.001
Q46	46	6.36	0.001	0	0.001
Q46	46	10.36	0.001	0	0.001
Q46	46	16.76	0.001	0	0.001
Q46	46	32.26	0	0	0
Q46	46	58.26	0	0	0
Q46	46	94.46	0	0	0
Q46	46	153.56	-0.001	0	0.001
Q46	46	203.56	-0.001	0	0.001
T47	47	0	0	0	0
T47	47	0.49	0	0	0
T47	47	1.02	-0.004	0.006	0.004
T47	47	1.86	-0.002	0	0.002
T47	47	3.06	-0.002	0	0.002
T47	47	6.36	-0.002	0.012	0.002
T47	47	10.36	-0.004	0.028	0.005
T47	47	16.76	-0.004	0.018	0.004
T47	47	32.26	-0.004	0.021	0.005
T47	47	58.26	-0.006	0.055	0.008
T47	47	94.46	-0.006	0.025	0.006
T47	47	153.56	-0.005	0.021	0.005
T47	47	203.56	-0.006	0.043	0.007
I48	48	0	0	0	0
I48	48	0.49	0	-0.01	0.001
I48	48	1.02	0	-0.01	0.001
I48	48	1.86	0.001	-0.01	0.001
I48	48	3.06	0.001	-0.01	0.001
I48	48	6.36	-0.006	-0.02	0.006
I48	48	10.36	-0.005	-0.02	0.005
I48	48	16.76	-0.007	-0.049	0.009
I48	48	32.26	-0.006	-0.069	0.009
I48	48	58.26	-0.008	-0.049	0.009
I48	48	94.46	-0.009	-0.059	0.011
I48	48	153.56	-0.012	-0.079	0.014
I48	48	203.56	-0.011	-0.079	0.014
H49	49	0	0	0	0
H49	49	0.49	-0.001	-0.023	0.003
H49	49	1.02	-0.004	-0.016	0.004
H49	49	1.86	-0.001	0.011	0.001
H49	49	3.06	-0.001	-0.016	0.002
H49	49	6.36	-0.002	0	0.002
H49	49	10.36	-0.005	0.003	0.005
H49	49	16.76	-0.005	0	0.005
H49	49	32.26	-0.006	0.011	0.006
H49	49	58.26	-0.008	0.011	0.008
H49	49	94.46	-0.011	0.007	0.011
H49	49	153.56	-0.015	0.011	0.015
H49	49	203.56	-0.016	0.019	0.016
Y50	50	0	0	0	0
Y50	50	0.49	0	0	0
Y50	50	1.02	0	0	0
Y50	50	1.86	0	-0.007	0.001
Y50	50	3.06	-0.001	-0.007	0.001
Y50	50	6.36	0	-0.022	0.002
Y50	50	10.36	0	-0.026	0.003
Y50	50	16.76	-0.001	0.118	0.012
Y50	50	32.26	-0.001	0.067	0.007
Y50	50	58.26	0	0.017	0.002
Y50	50	94.46	-0.001	0.026	0.003
Y50	50	153.56	0	0.01	0.001
Y50	50	203.56	0.002	0.031	0.004
D51	51	0	0	0	0
D51	51	0.49	-0.001	0	0.001
D51	51	1.02	-0.003	0.009	0.003
D51	51	1.86	-0.004	-0.011	0.004
D51	51	3.06	-0.007	0.002	0.007
D51	51	6.36	-0.013	0.022	0.013
D51	51	10.36	-0.017	0.023	0.017
D51	51	16.76	-0.021	0.02	0.021
D51	51	32.26	-0.026	0.033	0.026
D51	51	58.26	-0.031	0.022	0.031
D51	51	94.46	-0.034	0.046	0.034
D51	51	153.56	-0.037	0.026	0.037
D51	51	203.56	-0.039	0.025	0.039
E52	52	0	0	0	0
E52	52	0.49	0	0.005	0
E52	52	1.02	0.001	0.06	0.006
E52	52	1.86	0.004	0.098	0.011
E52	52	3.06	0.005	0.149	0.016
E52	52	6.36	0.008	0.281	0.029
E52	52	10.36	0.011	0.353	0.037
E52	52	16.76	0.01	0.449	0.046
E52	52	32.26	0.015	0.615	0.063
E52	52	58.26	0.015	0.701	0.072
E52	52	94.46	0.019	0.788	0.081
E52	52	153.56	0.022	0.831	0.086
E52	52	203.56	0.021	0.843	0.087
V53	53	0	0	0	0
V53	53	0.49	0	0	0
V53	53	1.02	0.002	0.063	0.007
V53	53	1.86	0.005	0.128	0.014
V53	53	3.06	0.006	0.167	0.018
V53	53	6.36	0.011	0.31	0.033
V53	53	10.36	0.017	0.443	0.047
V53	53	16.76	0.02	0.571	0.061
V53	53	32.26	0.025	0.709	0.075
V53	53	58.26	0.031	0.827	0.088
V53	53	94.46	0.034	0.866	0.093
V53	53	153.56	0.039	0.896	0.098
V53	53	203.56	0.042	0.916	0.101
M54	54	0	0	0	0
M54	54	0.49	0	0	0
M54	54	1.02	0.005	0.084	0.01
M54	54	1.86	0.009	0.143	0.017
M54	54	3.06	0.014	0.207	0.025
M54	54	6.36	0.022	0.36	0.042
M54	54	10.36	0.029	0.517	0.059
M54	54	16.76	0.036	0.655	0.075
M54	54	32.26	0.045	0.823	0.094
M54	54	58.26	0.049	0.936	0.106
M54	54	94.46	0.049	0.99	0.11
M54	54	153.56	0.048	1.03	0.114
M54	54	203.56	0.05	1.054	0.117
K55	55	0	0	0	0
K55	55	0.49	0.001	-0.019	0.002
K55	55	1.02	0.001	-0.034	0.004
K55	55	1.86	0.007	-0.039	0.008
K55	55	3.06	0.007	-0.037	0.008
K55	55	6.36	0.013	-0.053	0.014
K55	55	10.36	0.016	-0.071	0.018
K55	55	16.76	0.022	-0.107	0.024
K55	55	32.26	0.027	-0.108	0.029
K55	55	58.26	0.033	-0.108	0.035
K55	55	94.46	0.034	-0.131	0.036
K55	55	153.56	0.037	-0.145	0.04
K55	55	203.56	0.04	-0.167	0.043
Q56	56	0	0	0	0
Q56	56	0.49	0	0	0
Q56	56	1.02	0.001	0.058	0.006
Q56	56	1.86	0.001	0.086	0.009
Q56	56	3.06	0.002	0.122	0.012
Q56	56	6.36	0.002	0.196	0.02
Q56	56	10.36	0.002	0.279	0.028
Q56	56	16.76	0.003	0.327	0.033
Q56	56	32.26	0.005	0.417	0.042
Q56	56	58.26	0.008	0.468	0.047
Q56	56	94.46	0.008	0.472	0.048
Q56	56	153.56	0.012	0.492	0.051
Q56	56	203.56	0.013	0.524	0.054
D57	57	0	0	0	0
D57	57	0.49	0	0	0
D57	57	1.02	0.01	0.027	0.01
D57	57	1.86	0.015	0.035	0.015
D57	57	3.06	0.024	0.031	0.024
D57	57	6.36	0.042	0.039	0.042
D57	57	10.36	0.057	0.086	0.058
D57	57	16.76	0.074	0.102	0.075
D57	57	32.26	0.092	0.138	0.093
D57	57	58.26	0.106	0.173	0.107
D57	57	94.46	0.11	0.149	0.111
D57	57	153.56	0.114	0.169	0.115
D57	57	203.56	0.115	0.189	0.117
G58	58	0	0	0	0
G58	58	0.49	0	0	0
G58	58	1.02	0.003	-0.01	0.003
G58	58	1.86	0.004	-0.003	0.004
G58	58	3.06	0.005	-0.007	0.005
G58	58	6.36	0.01	-0.01	0.01
G58	58	10.36	0.013	-0.01	0.013
G58	58	16.76	0.016	-0.013	0.016
G58	58	32.26	0.019	-0.007	0.019
G58	58	58.26	0.024	-0.003	0.024
G58	58	94.46	0.026	0	0.026
G58	58	153.56	0.027	0.009	0.027
G58	58	203.56	0.03	0.032	0.03
H59	59	0	0	0	0
H59	59	0.49	0	-0.003	0
H59	59	1.02	0.002	-0.006	0.002
H59	59	1.86	0.004	-0.007	0.004
H59	59	3.06	0.005	0.004	0.005
H59	59	6.36	0.008	0.004	0.008
H59	59	10.36	0.01	0.007	0.01
H59	59	16.76	0.012	0.007	0.012
H59	59	32.26	0.016	0.019	0.016
H59	59	58.26	0.019	0.025	0.019
H59	59	94.46	0.021	0.022	0.021
H59	59	153.56	0.021	0.033	0.021
H59	59	203.56	0.021	0.027	0.021
V60	60	0	0	0	0
V60	60	0.49	0	0	0
V60	60	1.02	-0.003	0.02	0.004
V60	60	1.86	0	0	0
V60	60	3.06	0	0	0
V60	60	6.36	0.001	0	0.001
V60	60	10.36	0.002	-0.013	0.002
V60	60	16.76	0.002	-0.007	0.002
V60	60	32.26	0.003	-0.04	0.005
V60	60	58.26	0.002	-0.04	0.004
V60	60	94.46	-0.001	-0.067	0.007
V60	60	153.56	-0.003	-0.087	0.009
V60	60	203.56	-0.004	-0.113	0.012
W61	61	0	0	0	0
W61	61	0.49	-0.001	-0.026	0.003
W61	61	1.02	0.007	-0.02	0.007
W61	61	1.86	0.01	-0.013	0.01
W61	61	3.06	0.015	-0.013	0.015
W61	61	6.36	0.03	-0.013	0.03
W61	61	10.36	0.037	0	0.037
W61	61	16.76	0.043	-0.013	0.043
W61	61	32.26	0.055	0.013	0.055
W61	61	58.26	0.056	0.026	0.056
W61	61	94.46	0.051	0	0.051
W61	61	153.56	0.054	-0.007	0.054
W61	61	203.56	0.051	0.019	0.051
V62	62	0	0	0	0
V62	62	0.49	0	0	0
V62	62	1.02	0.001	0	0.001
V62	62	1.86	0.002	-0.007	0.002
V62	62	3.06	0.003	0	0.003
V62	62	6.36	0.006	0.007	0.006
V62	62	10.36	0.008	0.027	0.008
V62	62	16.76	0.009	0.021	0.009
V62	62	32.26	0.011	0.027	0.011
V62	62	58.26	0.012	0.034	0.012
V62	62	94.46	0.012	0.054	0.013
V62	62	153.56	0.013	0.068	0.015
V62	62	203.56	0.014	0.088	0.017
G63	63	0	0	0	0
G63	63	0.49	0	0	0
G63	63	1.02	0	0	0
G63	63	1.86	0.006	0.018	0.006
G63	63	3.06	0.009	0.052	0.01
G63	63	6.36	0.015	0.081	0.017
G63	63	10.36	0.02	0.099	0.022
G63	63	16.76	0.025	0.133	0.028
G63	63	32.26	0.033	0.145	0.036
G63	63	58.26	0.036	0.168	0.04
G63	63	94.46	0.038	0.186	0.042
G63	63	153.56	0.04	0.203	0.045
G63	63	203.56	0.043	0.186	0.047
Y64	64	0	0	0	0
Y64	64	0.49	0.001	0.02	0.002
Y64	64	1.02	0	0.02	0.002
Y64	64	1.86	-0.001	-0.005	0.001
Y64	64	3.06	-0.003	-0.005	0.003
Y64	64	6.36	-0.005	-0.02	0.005
Y64	64	10.36	-0.008	-0.005	0.008
Y64	64	16.76	-0.013	-0.01	0.013
Y64	64	32.26	-0.016	-0.025	0.016
Y64	64	58.26	-0.018	-0.02	0.018
Y64	64	94.46	-0.019	-0.035	0.019
Y64	64	153.56	-0.019	-0.02	0.019
Y64	64	203.56	-0.018	-0.015	0.018
T65	65	0	0	0	0
T65	65	0.49	0	0	0
T65	65	1.02	0.001	0.031	0.003
T65	65	1.86	0	0.049	0.005
T65	65	3.06	0	0.067	0.007
T65	65	6.36	0	0.14	0.014
T65	65	10.36	-0.001	0.189	0.019
T65	65	16.76	-0.003	0.24	0.024
T65	65	32.26	-0.004	0.293	0.03
T65	65	58.26	-0.005	0.339	0.034
T65	65	94.46	-0.007	0.364	0.037
T65	65	153.56	-0.007	0.377	0.038
T65	65	203.56	-0.009	0.37	0.038
G66	66	0	0	0	0
G66	66	0.49	0	0	0
G66	66	1.02	0	0	0
G66	66	1.86	0.003	0	0.003
G66	66	3.06	0.003	0.012	0.003
G66	66	6.36	0.005	0.024	0.006
G66	66	10.36	0.006	0.024	0.006
G66	66	16.76	0.007	0.024	0.007
G66	66	32.26	0.012	0.072	0.014
G66	66	58.26	0.012	0.054	0.013
G66	66	94.46	0.01	0.06	0.012
G66	66	153.56	0.011	0.078	0.013
G66	66	203.56	0.01	0.066	0.012
N67	67	0	0	0	0
N67	67	0.49	0	0	0
N67	67	1.02	0	0	0
N67	67	1.86	0	-0.016	0.002
N67	67	3.06	0.002	-0.022	0.003
N67	67	6.36	0.002	-0.038	0.004
N67	67	10.36	0.002	-0.027	0.003
N67	67	16.76	0.001	-0.05	0.005
N67	67	32.26	0.002	-0.083	0.009
N67	67	58.26	0.001	-0.055	0.006
N67	67	94.46	0.001	-0.066	0.007
N67	67	153.56	0.004	-0.061	0.007
N67	67	203.56	0.006	-0.055	0.008
S68	68	0	0	0	0
S68	68	0.49	0	0	0
S68	68	1.02	-0.006	-0.019	0.006
S68	68	1.86	-0.002	-0.013	0.002
S68	68	3.06	-0.005	-0.019	0.005
S68	68	6.36	-0.005	-0.006	0.005
S68	68	10.36	-0.008	-0.006	0.008
S68	68	16.76	-0.008	-0.026	0.008
S68	68	32.26	-0.012	-0.019	0.012
S68	68	58.26	-0.013	-0.019	0.013
S68	68	94.46	-0.014	-0.019	0.014
S68	68	153.56	-0.014	-0.019	0.014
S68	68	203.56	-0.015	-0.013	0.015
G69	69	0	0	0	0
G69	69	0.49	-0.001	0	0.001
G69	69	1.02	-0.002	-0.006	0.002
G69	69	1.86	-0.002	0.012	0.002
G69	69	3.06	-0.001	0.012	0.002
G69	69	6.36	-0.001	0.012	0.002
G69	69	10.36	-0.002	0	0.002
G69	69	16.76	-0.003	0	0.003
G69	69	32.26	-0.005	-0.006	0.005
G69	69	58.26	-0.005	0	0.005
G69	69	94.46	-0.005	0.012	0.005
G69	69	153.56	-0.006	0	0.006
G69	69	203.56	-0.005	0.012	0.005
Q70	70	0	0	0	0
Q70	70	0.49	0	0	0
Q70	70	1.02	0	0	0
Q70	70	1.86	0.002	0	0.002
Q70	70	3.06	0.002	-0.013	0.002
Q70	70	6.36	0.001	0.014	0.002
Q70	70	10.36	0.003	0	0.003
Q70	70	16.76	0.002	0.027	0.003
Q70	70	32.26	0.002	0.02	0.003
Q70	70	58.26	0.002	0.034	0.004
Q70	70	94.46	0.001	0.027	0.003
Q70	70	153.56	0	0.034	0.003
Q70	70	203.56	-0.001	0.047	0.005
R71	71	0	0	0	0
R71	71	0.49	0	0.009	0.001
R71	71	1.02	-0.003	-0.035	0.005
R71	71	1.86	-0.001	-0.054	0.005
R71	71	3.06	-0.002	-0.069	0.007
R71	71	6.36	-0.001	-0.127	0.013
R71	71	10.36	-0.001	-0.183	0.018
R71	71	16.76	-0.001	-0.285	0.029
R71	71	32.26	0	-0.394	0.039
R71	71	58.26	0	-0.496	0.05
R71	71	94.46	0	-0.401	0.04
R71	71	153.56	0.002	-0.435	0.044
R71	71	203.56	0.003	-0.427	0.043
I72	72	0	0	0	0
I72	72	0.49	0	0	0
I72	72	1.02	-0.003	0.021	0.004
I72	72	1.86	-0.002	0	0.002
I72	72	3.06	-0.006	-0.006	0.006
I72	72	6.36	-0.007	-0.027	0.008
I72	72	10.36	-0.01	-0.044	0.011
I72	72	16.76	-0.013	-0.049	0.014
I72	72	32.26	-0.017	-0.049	0.018
I72	72	58.26	-0.021	-0.065	0.022
I72	72	94.46	-0.021	-0.071	0.022
I72	72	153.56	-0.021	-0.082	0.023
I72	72	203.56	-0.02	-0.087	0.022
Y73	73	0	0	0	0
Y73	73	0.49	0	0	0
Y73	73	1.02	-0.004	-0.006	0.004
Y73	73	1.86	-0.01	-0.019	0.01
Y73	73	3.06	-0.014	0.006	0.014
Y73	73	6.36	-0.029	0	0.029
Y73	73	10.36	-0.039	0.006	0.039
Y73	73	16.76	-0.049	0.013	0.049
Y73	73	32.26	-0.062	-0.013	0.062
Y73	73	58.26	-0.071	0.013	0.071
Y73	73	94.46	-0.077	0.019	0.077
Y73	73	153.56	-0.076	0.019	0.076
Y73	73	203.56	-0.08	0.019	0.08
L74	74	0	0	0	0
L74	74	0.49	0	0	0
L74	74	1.02	0	0	0
L74	74	1.86	0	-0.022	0.002
L74	74	3.06	0	-0.011	0.001
L74	74	6.36	0	-0.027	0.003
L74	74	10.36	0	-0.055	0.006
L74	74	16.76	-0.001	-0.065	0.007
L74	74	32.26	-0.001	-0.076	0.008
L74	74	58.26	0	-0.082	0.008
L74	74	94.46	0	-0.087	0.009
L74	74	153.56	0	-0.076	0.008
L74	74	203.56	-0.001	-0.082	0.008
V76	76	0	0	0	0
V76	76	0.49	0	0	0
V76	76	1.02	0	0	0
V76	76	1.86	-0.002	-0.033	0.004
V76	76	3.06	-0.004	-0.039	0.006
V76	76	6.36	-0.004	-0.061	0.007
V76	76	10.36	-0.007	-0.105	0.013
V76	76	16.76	-0.01	-0.122	0.016
V76	76	32.26	-0.013	-0.188	0.023
V76	76	58.26	-0.019	-0.211	0.028
V76	76	94.46	-0.021	-0.249	0.033
V76	76	153.56	-0.024	-0.288	0.037
V76	76	203.56	-0.025	-0.283	0.038
R77	77	0	0	0	0
R77	77	0.49	0	-0.012	0.001
R77	77	1.02	-0.003	-0.024	0.004
R77	77	1.86	-0.002	-0.024	0.003
R77	77	3.06	-0.003	-0.024	0.004
R77	77	6.36	-0.005	-0.03	0.006
R77	77	10.36	-0.006	-0.03	0.007
R77	77	16.76	-0.009	-0.036	0.01
R77	77	32.26	-0.011	-0.042	0.012
R77	77	58.26	-0.014	-0.06	0.015
R77	77	94.46	-0.016	-0.06	0.017
R77	77	153.56	-0.017	-0.066	0.018
R77	77	203.56	-0.017	-0.06	0.018
T78	78	0	0	0	0
T78	78	0.49	0.001	0.006	0.001
T78	78	1.02	0	0.006	0.001
T78	78	1.86	0.003	0.006	0.003
T78	78	3.06	0.003	0.017	0.003
T78	78	6.36	0.006	0.022	0.006
T78	78	10.36	0.008	0.028	0.008
T78	78	16.76	0.011	0.011	0.011
T78	78	32.26	0.014	0.022	0.014
T78	78	58.26	0.014	0.022	0.014
T78	78	94.46	0.018	0.033	0.018
T78	78	153.56	0.017	0.022	0.017
T78	78	203.56	0.019	0.039	0.019
W79	79	0	0	0	0
W79	79	0.49	0	0	0
W79	79	1.02	-0.002	-0.009	0.002
W79	79	1.86	0	-0.023	0.002
W79	79	3.06	0	0	0
W79	79	6.36	0.002	-0.004	0.002
W79	79	10.36	0.004	0.034	0.005
W79	79	16.76	0.004	0.02	0.004
W79	79	32.26	0.005	0.02	0.005
W79	79	58.26	0.005	0.024	0.006
W79	79	94.46	0.005	0.034	0.006
W79	79	153.56	0.004	0.02	0.004
W79	79	203.56	0.007	0.034	0.008
N80	80	0	0	0	0
N80	80	0.49	0	0.005	0.001
N80	80	1.02	-0.002	-0.006	0.002
N80	80	1.86	0	-0.006	0.001
N80	80	3.06	0	0.002	0
N80	80	6.36	-0.002	0.005	0.002
N80	80	10.36	-0.001	0	0.001
N80	80	16.76	-0.001	-0.003	0.001
N80	80	32.26	-0.002	0.011	0.002
N80	80	58.26	-0.003	0.005	0.003
N80	80	94.46	-0.003	0	0.003
N80	80	153.56	-0.003	0.005	0.003
N80	80	203.56	-0.003	-0.003	0.003
K81	81	0	0	0	0
K81	81	0.49	0	0	0
K81	81	1.02	-0.003	0.019	0.004
K81	81	1.86	0	0	0
K81	81	3.06	0	0.014	0.001
K81	81	6.36	-0.001	0.023	0.003
K81	81	10.36	-0.002	0.009	0.002
K81	81	16.76	-0.003	0	0.003
K81	81	32.26	-0.003	0	0.003
K81	81	58.26	-0.003	-0.009	0.003
K81	81	94.46	-0.003	0	0.003
K81	81	153.56	-0.002	0.005	0.002
K81	81	203.56	0.001	0.009	0.001
S82	82	0	0	0	0
S82	82	0.49	0	0	0
S82	82	1.02	-0.001	0	0.001
S82	82	1.86	0	0	0
S82	82	3.06	0	0	0
S82	82	6.36	0	0	0
S82	82	10.36	0	0	0
S82	82	16.76	0	0	0
S82	82	32.26	0	0	0
S82	82	58.26	-0.001	0	0.001
S82	82	94.46	-0.001	0	0.001
S82	82	153.56	-0.001	0	0.001
S82	82	203.56	-0.002	0	0.002
T83	83	0	0	0	0
T83	83	0.49	0	0	0
T83	83	1.02	0	0	0
T83	83	1.86	0.001	0	0.001
T83	83	3.06	0.001	0	0.001
T83	83	6.36	-0.001	-0.008	0.001
T83	83	10.36	0	0	0
T83	83	16.76	-0.001	0.008	0.001
T83	83	32.26	-0.001	-0.008	0.001
T83	83	58.26	-0.001	0	0.001
T83	83	94.46	-0.001	-0.012	0.002
T83	83	153.56	-0.001	0	0.001
T83	83	203.56	-0.001	-0.012	0.002
N84	84	0	0	0	0
N84	84	0.49	0	0	0
N84	84	1.02	0.001	0.003	0.001
N84	84	1.86	0.001	0.018	0.002
N84	84	3.06	0.001	0	0.001
N84	84	6.36	0.001	0.042	0.004
N84	84	10.36	0	0.039	0.004
N84	84	16.76	0	0.053	0.005
N84	84	32.26	0	0.057	0.006
N84	84	58.26	-0.003	0.053	0.006
N84	84	94.46	-0.006	0.053	0.008
N84	84	153.56	-0.007	0.05	0.009
N84	84	203.56	-0.011	0.035	0.012
T85	85	0	0	0	0
T85	85	0.49	0	0	0
T85	85	1.02	-0.003	0.013	0.003
T85	85	1.86	-0.001	-0.009	0.001
T85	85	3.06	-0.002	0.004	0.002
T85	85	6.36	-0.001	0	0.001
T85	85	10.36	-0.002	-0.013	0.002
T85	85	16.76	-0.002	-0.005	0.002
T85	85	32.26	-0.003	-0.018	0.003
T85	85	58.26	-0.003	-0.022	0.004
T85	85	94.46	-0.003	-0.018	0.003
T85	85	153.56	-0.003	-0.005	0.003
T85	85	203.56	0	-0.013	0.001
L86	86	0	0	0	0
L86	86	0.49	0	0	0
L86	86	1.02	0	0	0
L86	86	1.86	0.001	0	0.001
L86	86	3.06	0.001	0	0.001
L86	86	6.36	0	-0.023	0.002
L86	86	10.36	-0.001	-0.031	0.003
L86	86	16.76	0	-0.035	0.003
L86	86	32.26	0	-0.05	0.005
L86	86	58.26	-0.003	-0.046	0.005
L86	86	94.46	-0.003	-0.019	0.004
L86	86	153.56	-0.004	-0.027	0.005
L86	86	203.56	-0.004	-0.023	0.005
G87	87	0	0	0	0
G87	87	0.49	0	0	0
G87	87	1.02	-0.001	0.009	0.001
G87	87	1.86	-0.001	-0.004	0.001
G87	87	3.06	-0.001	0	0.001
G87	87	6.36	0.001	0	0.001
G87	87	10.36	0	0.009	0.001
G87	87	16.76	0.001	0	0.001
G87	87	32.26	0.002	0	0.002
G87	87	58.26	0.003	0.005	0.003
G87	87	94.46	0.004	0.018	0.004
G87	87	153.56	0.005	0.009	0.005
G87	87	203.56	0.009	0.018	0.009
V88	88	0	0	0	0
V88	88	0.49	0	0	0
V88	88	1.02	0	0.008	0.001
V88	88	1.86	0.001	0	0.001
V88	88	3.06	0.002	0.012	0.002
V88	88	6.36	0.003	0	0.003
V88	88	10.36	0.002	0	0.002
V88	88	16.76	0.004	0.012	0.004
V88	88	32.26	0.004	0	0.004
V88	88	58.26	0.005	-0.004	0.005
V88	88	94.46	0.006	0	0.006
V88	88	153.56	0.006	0.004	0.006
V88	88	203.56	0.006	-0.016	0.006
L89	89	0	0	0	0
L89	89	0.49	0	0	0
L89	89	1.02	0	-0.003	0
L89	89	1.86	0.001	0	0.001
L89	89	3.06	0.001	0	0.001
L89	89	6.36	0.004	0.009	0.004
L89	89	10.36	0.006	0.021	0.006
L89	89	16.76	0.006	0.025	0.007
L89	89	32.26	0.007	0.045	0.008
L89	89	58.26	0.01	0.033	0.011
L89	89	94.46	0.011	0.041	0.012
L89	89	153.56	0.014	0.045	0.015
L89	89	203.56	0.017	0.033	0.017
W90	90	0	0	0	0
W90	90	0.49	0	0	0
W90	90	1.02	0	0	0
W90	90	1.86	0.001	0	0.001
W90	90	3.06	-0.001	0.029	0.003
W90	90	6.36	-0.001	-0.01	0.001
W90	90	10.36	-0.002	-0.005	0.002
W90	90	16.76	-0.002	-0.005	0.002
W90	90	32.26	-0.002	-0.03	0.004
W90	90	58.26	0	-0.035	0.003
W90	90	94.46	0.004	-0.069	0.008
W90	90	153.56	0.006	-0.104	0.012
W90	90	203.56	0.013	-0.104	0.017
G91	91	0	0	0	0
G91	91	0.49	0	0	0
G91	91	1.02	0.003	-0.01	0.003
G91	91	1.86	0.004	-0.005	0.004
G91	91	3.06	0.004	0.006	0.004
G91	91	6.36	0.004	-0.01	0.004
G91	91	10.36	0.005	-0.01	0.005
G91	91	16.76	0.006	-0.015	0.006
G91	91	32.26	0.007	-0.005	0.007
G91	91	58.26	0.01	0.006	0.01
G91	91	94.46	0.009	-0.015	0.009
G91	91	153.56	0.011	-0.02	0.011
G91	91	203.56	0.011	-0.01	0.011
T92	92	0	0	0	0
T92	92	0.49	0	0	0
T92	92	1.02	0	0	0
T92	92	1.86	0	0	0
T92	92	3.06	0	0	0
T92	92	6.36	0.005	-0.005	0.005
T92	92	10.36	0.006	0	0.006
T92	92	16.76	0.008	0.019	0.008
T92	92	32.26	0.011	0	0.011
T92	92	58.26	0.011	0.009	0.011
T92	92	94.46	0.014	-0.005	0.014
T92	92	153.56	0.013	-0.019	0.013
T92	92	203.56	0.015	-0.037	0.015
I93	93	0	0	0	0
I93	93	0.49	0	0	0
I93	93	1.02	0	0	0
I93	93	1.86	0	-0.01	0.001
I93	93	3.06	0	-0.004	0
I93	93	6.36	0.001	-0.015	0.002
I93	93	10.36	-0.002	-0.035	0.004
I93	93	16.76	-0.002	-0.06	0.006
I93	93	32.26	-0.005	-0.085	0.01
I93	93	58.26	-0.007	-0.146	0.016
I93	93	94.46	-0.008	-0.171	0.019
I93	93	153.56	-0.01	-0.237	0.026
I93	93	203.56	-0.011	-0.242	0.027
K94	94	0	0	0	0
K94	94	0.49	0	0	0
K94	94	1.02	-0.001	0.004	0.001
K94	94	1.86	0	-0.005	0.001
K94	94	3.06	-0.001	-0.014	0.002
K94	94	6.36	-0.001	0	0.001
K94	94	10.36	-0.001	-0.023	0.003
K94	94	16.76	-0.003	-0.014	0.003
K94	94	32.26	-0.006	-0.037	0.007
K94	94	58.26	-0.011	-0.037	0.012
K94	94	94.46	-0.013	-0.075	0.015
K94	94	153.56	-0.018	-0.087	0.02
K94	94	203.56	-0.019	-0.109	0.022
N600	600	0	0	0	0
N600	600	0.49	0	0	0
N600	600	1.02	0.004	0.096	0.01
N600	600	1.86	0.011	0.187	0.022
N600	600	3.06	0.015	0.226	0.027
N600	600	6.36	0.037	0.538	0.065
N600	600	10.36	0.047	0.787	0.092
N600	600	16.76	0.068	0.907	0.113
N600	600	32.26	0.081	1.229	0.147
N600	600	58.26	0.094	1.373	0.166
N600	600	94.46	0.098	1.465	0.176
N600	600	153.56	0.092	1.517	0.177
N600	600	203.56	0.099	1.575	0.186

## Sheet: HisJ
HisJ shift data
						starting volume		600 ul
signal	Number	vol	H change	N change		ligand stock conc		5 mM
M3	3	0	0	0		vol ligand added ul	sample vol	ligand conc mM	protein conc mM	L equiv
M3	3	1.7	-0.004	-0.003		0	600	0	0.046	0
M3	3	3.4	-0.014	-0.003		1.7	601.7	0.014	0.046	0.308
M3	3	5.1	-0.022	0.006		1.7	603.4	0.028	0.046	0.616
M3	3	7.3	-0.032	0.015		1.7	605.1	0.042	0.046	0.924
M3	3	10.1	-0.038	0.001		2.2	607.3	0.06	0.045	1.322
M3	3	13.4	-0.041	-0.003		2.8	610.1	0.083	0.045	1.83
M3	3	18.4	-0.047	-0.008		3.3	613.4	0.109	0.045	2.428
M3	3	24	-0.048	-0.017		5	618.4	0.149	0.045	3.333
M3	3	30.7	-0.049	-0.017		5.6	624	0.192	0.044	4.348
M3	3	39.2	-0.05	-0.022		6.7	630.7	0.243	0.044	5.562
M3	3	50.6	-0.05	-0.017		8.5	639.2	0.307	0.043	7.101
M3	3	80.9	-0.053	-0.013		11.4	650.6	0.389	0.042	9.167
M3	3	116.1	-0.053	-0.022		30.3	680.9	0.594	0.041	14.656
A4	4	0	0	0		35.2	716.1	0.811	0.039	21.033
A4	4	1.7	-0.001	0
A4	4	3.4	-0.001	0
A4	4	5.1	0	0
A4	4	7.3	-0.001	0
A4	4	10.1	-0.001	0
A4	4	13.4	-0.001	0
A4	4	18.4	-0.001	0
A4	4	24	-0.001	0
A4	4	30.7	-0.001	0
A4	4	39.2	-0.001	0
A4	4	50.6	-0.001	0
A4	4	80.9	-0.001	0
A4	4	116.1	-0.001	0
I5	5	0	0	0
I5	5	1.7	-0.001	-0.005
I5	5	3.4	-0.001	0
I5	5	5.1	0	0
I5	5	7.3	0	0
I5	5	10.1	0	0.002
I5	5	13.4	0	-0.007
I5	5	18.4	0	-0.009
I5	5	24	0	0
I5	5	30.7	0	-0.009
I5	5	39.2	-0.001	-0.007
I5	5	50.6	0	-0.003
I5	5	80.9	0	-0.003
I5	5	116.1	0.001	-0.003
Q7	7	0	0	0
Q7	7	1.7	0	0
Q7	7	3.4	-0.002	0.048
Q7	7	5.1	-0.002	0.048
Q7	7	7.3	-0.003	0.1
Q7	7	10.1	-0.002	0.077
Q7	7	13.4	-0.004	0.067
Q7	7	18.4	-0.005	0.077
Q7	7	24	-0.005	0.077
Q7	7	30.7	-0.006	0.086
Q7	7	39.2	-0.005	0.058
Q7	7	50.6	-0.006	0.072
Q7	7	80.9	-0.006	0.067
Q7	7	116.1	-0.005	0.067
N8	8	0	0	0
N8	8	1.7	-0.001	0
N8	8	3.4	0	0.017
N8	8	5.1	0	-0.002
N8	8	7.3	0	0.008
N8	8	10.1	0.002	-0.011
N8	8	13.4	0.002	-0.021
N8	8	18.4	0.004	-0.011
N8	8	24	0.003	-0.021
N8	8	30.7	0.002	-0.002
N8	8	39.2	0.002	0.003
N8	8	50.6	0.002	-0.011
N8	8	80.9	0.002	-0.03
N8	8	116.1	0.004	-0.016
I9	9	0	0	0
I9	9	1.7	-0.001	-0.019
I9	9	3.4	0.002	-0.038
I9	9	5.1	0.002	-0.038
I9	9	7.3	0.001	-0.024
I9	9	10.1	0.007	-0.052
I9	9	13.4	0.006	-0.052
I9	9	18.4	0.006	-0.071
I9	9	24	0.007	-0.057
I9	9	30.7	0.007	-0.066
I9	9	39.2	0.01	-0.089
I9	9	50.6	0.011	-0.099
I9	9	80.9	0.008	-0.104
I9	9	116.1	0.008	-0.104
R10	10	0	0	0
R10	10	1.7	-0.005	0.015
R10	10	3.4	-0.01	0.02
R10	10	5.1	-0.015	0.057
R10	10	7.3	-0.018	0.043
R10	10	10.1	-0.025	0.076
R10	10	13.4	-0.024	0.086
R10	10	18.4	-0.029	0.095
R10	10	24	-0.03	0.095
R10	10	30.7	-0.035	0.114
R10	10	39.2	-0.031	0.105
R10	10	50.6	-0.036	0.123
R10	10	80.9	-0.036	0.114
R10	10	116.1	-0.039	0.114
I11	11	0	0	0
I11	11	1.7	0.006	-0.04
I11	11	3.4	0.012	-0.002
I11	11	5.1	0.024	0.007
I11	11	7.3	0.022	-0.021
I11	11	10.1	0.024	0.002
I11	11	13.4	0.034	-0.016
I11	11	18.4	0.035	-0.021
I11	11	24	0.037	-0.007
I11	11	30.7	0.042	0.012
I11	11	39.2	0.031	-0.007
I11	11	50.6	0.043	-0.016
I11	11	80.9	0.045	-0.002
I11	11	116.1	0.045	0.021
G12	12	0	0	0
G12	12	1.7	0.001	0.009
G12	12	3.4	0.006	0.022
G12	12	5.1	0.008	0.026
G12	12	7.3	0.016	0.039
G12	12	10.1	0.021	0.053
G12	12	13.4	0.021	0.066
G12	12	18.4	0.029	0.057
G12	12	24	0.032	0.079
G12	12	30.7	0.031	0.083
G12	12	39.2	0.033	0.092
G12	12	50.6	0.039	0.075
G12	12	80.9	0.038	0.083
G12	12	116.1	0.036	0.092
T13	13	0	0	0
T13	13	1.7	0.001	-0.004
T13	13	3.4	0.006	-0.015
T13	13	5.1	0.029	-0.05
T13	13	7.3	0.034	-0.068
T13	13	10.1	0.041	-0.092
T13	13	13.4	0.046	-0.083
T13	13	18.4	0.042	-0.068
T13	13	24	0.046	-0.055
T13	13	30.7	0.046	-0.07
T13	13	39.2	0.047	-0.07
T13	13	50.6	0.053	-0.081
T13	13	80.9	0.053	-0.081
T13	13	116.1	0.052	-0.077
D14	14	0	0	0
D14	14	1.7	-0.026	-0.046
D14	14	3.4	-0.058	-0.191
D14	14	5.1	-0.081	-0.295
D14	14	7.3	-0.13	-0.436
D14	14	10.1	-0.149	-0.567
D14	14	13.4	-0.177	-0.624
D14	14	18.4	-0.199	-0.699
D14	14	24	-0.214	-0.784
D14	14	30.7	-0.229	-0.821
D14	14	39.2	-0.232	-0.854
D14	14	50.6	-0.24	-0.864
D14	14	80.9	-0.251	-0.907
D14	14	116.1	-0.26	-0.928
T16	16	0	0	0
T16	16	1.7	-0.026	0.033
T16	16	3.4	-0.061	0.162
T16	16	5.1	-0.125	0.238
T16	16	7.3	-0.153	0.291
T16	16	10.1	-0.187	0.416
T16	16	13.4	-0.213	0.502
T16	16	18.4	-0.244	0.568
T16	16	24	-0.259	0.601
T16	16	30.7	-0.278	0.66
T16	16	39.2	-0.287	0.71
T16	16	50.6	-0.308	0.789
T16	16	80.9	-0.31	0.794
T16	16	116.1	-0.316	0.844
Y17	17	0	0	0
Y17	17	1.7	0.014	0.185
Y17	17	3.4	0.028	0.561
Y17	17	5.1	0.054	0.947
Y17	17	7.3	0.07	1.39
Y17	17	10.1	0.086	1.637
Y17	17	13.4	0.084	1.928
Y17	17	18.4	0.101	2.218
Y17	17	24	0.107	2.367
Y17	17	30.7	0.118	2.528
Y17	17	39.2	0.121	2.611
Y17	17	50.6	0.126	2.713
Y17	17	80.9	0.131	2.832
Y17	17	116.1	0.135	2.898
A18	18	0	0	0
A18	18	1.7	-0.007	-0.191
A18	18	3.4	-0.015	-0.469
A18	18	5.1	-0.024	-0.751
A18	18	7.3	-0.036	-1.042
A18	18	10.1	-0.042	-1.343
A18	18	13.4	-0.05	-1.56
A18	18	18.4	-0.056	-1.761
A18	18	24	-0.061	-1.941
A18	18	30.7	-0.067	-2.057
A18	18	39.2	-0.068	-2.131
A18	18	50.6	-0.071	-2.184
A18	18	80.9	-0.074	-2.279
A18	18	116.1	-0.076	-2.343
F20	20	0	0	0
F20	20	1.7	0.013	0.007
F20	20	3.4	0.04	-0.003
F20	20	5.1	0.082	-0.059
F20	20	7.3	0.11	-0.062
F20	20	10.1	0.134	-0.049
F20	20	13.4	0.154	-0.059
F20	20	18.4	0.18	-0.086
F20	20	24	0.194	-0.128
F20	20	30.7	0.205	-0.112
F20	20	39.2	0.217	-0.112
F20	20	50.6	0.223	-0.112
F20	20	80.9	0.232	-0.135
F20	20	116.1	0.234	-0.112
E21	21	0	0	0
E21	21	1.7	-0.014	-0.043
E21	21	3.4	-0.024	-0.071
E21	21	5.1	-0.036	-0.076
E21	21	7.3	-0.052	-0.085
E21	21	10.1	-0.058	-0.12
E21	21	13.4	-0.073	-0.165
E21	21	18.4	-0.081	-0.184
E21	21	24	-0.092	-0.198
E21	21	30.7	-0.097	-0.212
E21	21	39.2	-0.102	-0.217
E21	21	50.6	-0.107	-0.226
E21	21	80.9	-0.11	-0.25
E21	21	116.1	-0.111	-0.245
S22	22	0	0	0
S22	22	1.7	0.012	0.047
S22	22	3.4	0.03	0.137
S22	22	5.1	0.059	0.216
S22	22	7.3	0.069	0.339
S22	22	10.1	0.088	0.409
S22	22	13.4	0.098	0.503
S22	22	18.4	0.116	0.579
S22	22	24	0.121	0.659
S22	22	30.7	0.127	0.691
S22	22	39.2	0.137	0.701
S22	22	50.6	0.147	0.71
S22	22	80.9	0.151	0.72
S22	22	116.1	0.156	0.748
K23	23	0	0	0
K23	23	1.7	0.004	0.017
K23	23	3.4	0.011	0.061
K23	23	5.1	0.017	0.066
K23	23	7.3	0.026	0.11
K23	23	10.1	0.033	0.136
K23	23	13.4	0.037	0.154
K23	23	18.4	0.043	0.18
K23	23	24	0.047	0.22
K23	23	30.7	0.051	0.22
K23	23	39.2	0.053	0.237
K23	23	50.6	0.053	0.237
K23	23	80.9	0.055	0.246
K23	23	116.1	0.058	0.255
N24	24	0	0	0
N24	24	1.7	0.002	0.013
N24	24	3.4	0.003	0.013
N24	24	5.1	0.008	0.013
N24	24	7.3	0.013	0.022
N24	24	10.1	0.015	0.013
N24	24	13.4	0.018	0.013
N24	24	18.4	0.019	0.026
N24	24	24	0.023	0.004
N24	24	30.7	0.025	0.031
N24	24	39.2	0.022	0.022
N24	24	50.6	0.024	0.022
N24	24	80.9	0.025	0.022
N24	24	116.1	0.027	0.031
Q26	26	0	0	0
Q26	26	1.7	0	0.009
Q26	26	3.4	0.001	0.013
Q26	26	5.1	0.002	0.018
Q26	26	7.3	0.005	-0.005
Q26	26	10.1	0.006	0.009
Q26	26	13.4	0.008	0.022
Q26	26	18.4	0.009	0.009
Q26	26	24	0.007	0.022
Q26	26	30.7	0.009	0.004
Q26	26	39.2	0.008	0
Q26	26	50.6	0.011	0.009
Q26	26	80.9	0.008	0.009
Q26	26	116.1	0.009	0.009
G27	27	0	0	0
G27	27	1.7	-0.003	0.008
G27	27	3.4	0	0
G27	27	5.1	0	0.008
G27	27	7.3	0	0.008
G27	27	10.1	0.003	0.026
G27	27	13.4	0.003	0.008
G27	27	18.4	0.005	0.004
G27	27	24	0.006	0.026
G27	27	30.7	0.005	0.008
G27	27	39.2	0.005	0.013
G27	27	50.6	0.005	0.004
G27	27	80.9	0.007	0.017
G27	27	116.1	0.005	0.022
E28	28	0	0	0
E28	28	1.7	0.002	0
E28	28	3.4	0.002	0.013
E28	28	5.1	0.005	0.004
E28	28	7.3	0.008	0.031
E28	28	10.1	0.01	0.022
E28	28	13.4	0.009	0.022
E28	28	18.4	0.014	0.013
E28	28	24	0.013	0.031
E28	28	30.7	0.014	0.027
E28	28	39.2	0.016	0.04
E28	28	50.6	0.016	0.031
E28	28	80.9	0.016	0.044
E28	28	116.1	0.016	0.035
L29	29	0	0	0
L29	29	1.7	0.001	-0.004
L29	29	3.4	0.004	-0.013
L29	29	5.1	0.005	-0.03
L29	29	7.3	0.011	-0.044
L29	29	10.1	0.011	-0.044
L29	29	13.4	0.014	-0.075
L29	29	18.4	0.017	-0.088
L29	29	24	0.019	-0.109
L29	29	30.7	0.019	-0.123
L29	29	39.2	0.021	-0.127
L29	29	50.6	0.022	-0.127
L29	29	80.9	0.021	-0.14
L29	29	116.1	0.024	-0.132
V30	30	0	0	0
V30	30	1.7	0	-0.013
V30	30	3.4	0.002	-0.033
V30	30	5.1	0.008	-0.055
V30	30	7.3	0.015	-0.097
V30	30	10.1	0.019	-0.114
V30	30	13.4	0.021	-0.154
V30	30	18.4	0.022	-0.176
V30	30	24	0.025	-0.185
V30	30	30.7	0.026	-0.193
V30	30	39.2	0.029	-0.182
V30	30	50.6	0.03	-0.191
V30	30	80.9	0.031	-0.231
V30	30	116.1	0.033	-0.222
G31	31	0	0	0
G31	31	1.7	-0.007	0.002
G31	31	3.4	-0.009	0.02
G31	31	5.1	-0.012	0.055
G31	31	7.3	-0.012	0.061
G31	31	10.1	-0.016	0.083
G31	31	13.4	-0.019	0.095
G31	31	18.4	-0.022	0.101
G31	31	24	-0.024	0.116
G31	31	30.7	-0.023	0.11
G31	31	39.2	-0.023	0.116
G31	31	50.6	-0.026	0.127
G31	31	80.9	-0.026	0.145
G31	31	116.1	-0.028	0.132
F32	32	0	0	0
F32	32	1.7	-0.017	-0.023
F32	32	3.4	-0.044	-0.023
F32	32	5.1	-0.058	0.007
F32	32	7.3	-0.105	-0.049
F32	32	10.1	-0.126	-0.061
F32	32	13.4	-0.132	-0.084
F32	32	18.4	-0.146	-0.077
F32	32	24	-0.167	-0.086
F32	32	30.7	-0.196	-0.077
F32	32	39.2	-0.207	-0.072
F32	32	50.6	-0.218	-0.072
F32	32	80.9	-0.219	-0.063
F32	32	116.1	-0.219	-0.063
D33	33	0	0	0
D33	33	1.7	-0.005	-0.022
D33	33	3.4	0.005	-0.066
D33	33	5.1	0.016	-0.127
D33	33	7.3	0.03	-0.215
D33	33	10.1	0.029	-0.237
D33	33	13.4	0.042	-0.292
D33	33	18.4	0.04	-0.35
D33	33	24	0.045	-0.369
D33	33	30.7	0.05	-0.387
D33	33	39.2	0.05	-0.416
D33	33	50.6	0.055	-0.431
D33	33	80.9	0.052	-0.46
D33	33	116.1	0.054	-0.46
I34	34	0	0	0
I34	34	1.7	0.001	0
I34	34	3.4	0.005	-0.003
I34	34	5.1	0.015	0
I34	34	7.3	0.024	0.002
I34	34	10.1	0.031	-0.003
I34	34	13.4	0.034	0.019
I34	34	18.4	0.041	-0.007
I34	34	24	0.048	-0.025
I34	34	30.7	0.044	0
I34	34	39.2	0.048	0.004
I34	34	50.6	0.048	0.002
I34	34	80.9	0.051	0
I34	34	116.1	0.052	0.026
D35	35	0	0	0
D35	35	1.7	-0.004	0.007
D35	35	3.4	-0.017	0
D35	35	5.1	-0.025	0.011
D35	35	7.3	-0.024	0.002
D35	35	10.1	-0.025	0.019
D35	35	13.4	-0.026	0.019
D35	35	18.4	-0.029	0.04
D35	35	24	-0.033	0.036
D35	35	30.7	-0.033	0.02
D35	35	39.2	-0.034	0.026
D35	35	50.6	-0.032	0.017
D35	35	80.9	-0.034	0.02
D35	35	116.1	-0.032	0.033
L36	36	0	0	0
L36	36	1.7	0	-0.022
L36	36	3.4	0	0
L36	36	5.1	0.002	-0.04
L36	36	7.3	0.004	-0.058
L36	36	10.1	0.004	-0.085
L36	36	13.4	0.003	-0.078
L36	36	18.4	0.002	-0.099
L36	36	24	0.002	-0.113
L36	36	30.7	0.006	-0.127
L36	36	39.2	0.005	-0.127
L36	36	50.6	0.006	-0.118
L36	36	80.9	0.005	-0.134
L36	36	116.1	0.008	-0.134
A37	37	0	0	0
A37	37	1.7	-0.006	-0.035
A37	37	3.4	-0.009	-0.066
A37	37	5.1	-0.03	-0.163
A37	37	7.3	0.002	0.057
A37	37	10.1	0.002	0.057
A37	37	13.4	0.003	0.057
A37	37	18.4	0.002	0.057
A37	37	24	0.002	0.057
A37	37	30.7	0.002	0.057
A37	37	39.2	0.002	0.057
A37	37	50.6	0.002	0.057
A37	37	80.9	0.002	0.057
A37	37	116.1	0.002	0.057
K38	38	0	0	0
K38	38	1.7	-0.002	0.013
K38	38	3.4	0.003	0.009
K38	38	5.1	0.004	-0.005
K38	38	7.3	0.013	0
K38	38	10.1	0.015	-0.005
K38	38	13.4	0.023	-0.005
K38	38	18.4	0.024	-0.004
K38	38	24	0.025	-0.017
K38	38	30.7	0.027	-0.008
K38	38	39.2	0.029	-0.03
K38	38	50.6	0.03	-0.013
K38	38	80.9	0.029	-0.026
K38	38	116.1	0.028	-0.017
E39	39	0	0	0
E39	39	1.7	0.001	0.017
E39	39	3.4	0.005	-0.009
E39	39	5.1	0.005	0.009
E39	39	7.3	0.012	0.044
E39	39	10.1	0.013	0.017
E39	39	13.4	0.015	0.026
E39	39	18.4	0.011	0.035
E39	39	24	0.019	0.048
E39	39	30.7	0.017	0.053
E39	39	39.2	0.015	0.048
E39	39	50.6	0.016	0.066
E39	39	80.9	0.018	0.062
E39	39	116.1	0.015	0.062
L40	40	0	0	0
L40	40	1.7	0.003	0.018
L40	40	3.4	-0.001	0.009
L40	40	5.1	-0.008	0.022
L40	40	7.3	-0.014	-0.017
L40	40	10.1	-0.019	0.005
L40	40	13.4	-0.022	0.027
L40	40	18.4	-0.023	0.014
L40	40	24	-0.029	0.031
L40	40	30.7	-0.03	0.005
L40	40	39.2	-0.032	0.014
L40	40	50.6	-0.033	0.018
L40	40	80.9	-0.037	0.018
L40	40	116.1	-0.039	-0.008
C41	41	0	0	0
C41	41	1.7	0.004	0
C41	41	3.4	0.005	0.017
C41	41	5.1	0.006	-0.018
C41	41	7.3	0.005	0.022
C41	41	10.1	0.01	0.004
C41	41	13.4	0.012	0
C41	41	18.4	0.009	0.017
C41	41	24	0.011	0.004
C41	41	30.7	0.01	0.013
C41	41	39.2	0.01	-0.005
C41	41	50.6	0.01	0
C41	41	80.9	0.007	0
C41	41	116.1	0.01	0.008
K42	42	0	0	0
K42	42	1.7	0.004	0.011
K42	42	3.4	0.007	0.009
K42	42	5.1	0.008	0.018
K42	42	7.3	0.006	0.009
K42	42	10.1	0.009	0.035
K42	42	13.4	0.014	0.031
K42	42	18.4	0.016	0.016
K42	42	24	0.019	0.044
K42	42	30.7	0.019	0.04
K42	42	39.2	0.017	0.033
K42	42	50.6	0.02	0.029
K42	42	80.9	0.02	0.044
K42	42	116.1	0.022	0.035
R43	43	0	0	0
R43	43	1.7	0	0
R43	43	3.4	-0.004	-0.053
R43	43	5.1	-0.004	-0.084
R43	43	7.3	-0.004	-0.141
R43	43	10.1	-0.003	-0.194
R43	43	13.4	-0.001	-0.225
R43	43	18.4	-0.007	-0.247
R43	43	24	-0.007	-0.282
R43	43	30.7	-0.01	-0.295
R43	43	39.2	-0.01	-0.3
R43	43	50.6	-0.011	-0.321
R43	43	80.9	-0.008	-0.317
R43	43	116.1	-0.007	-0.339
I44	44	0	0	0
I44	44	1.7	0.001	-0.022
I44	44	3.4	-0.003	-0.009
I44	44	5.1	-0.001	-0.005
I44	44	7.3	-0.006	-0.058
I44	44	10.1	-0.002	-0.04
I44	44	13.4	-0.005	-0.04
I44	44	18.4	-0.009	-0.049
I44	44	24	-0.008	-0.044
I44	44	30.7	-0.009	-0.08
I44	44	39.2	-0.01	-0.071
I44	44	50.6	-0.012	-0.066
I44	44	80.9	-0.008	-0.08
I44	44	116.1	-0.013	-0.058
N45	45	0	0	0
N45	45	1.7	-0.002	-0.007
N45	45	3.4	-0.001	0.009
N45	45	5.1	-0.001	0.011
N45	45	7.3	0.004	0.062
N45	45	10.1	0.004	0.022
N45	45	13.4	0.002	0.033
N45	45	18.4	0.004	0.031
N45	45	24	0.009	0.029
N45	45	30.7	0.008	0.053
N45	45	39.2	0.006	0.044
N45	45	50.6	0.002	0.075
N45	45	80.9	0	-0.064
N45	45	116.1	-0.002	-0.039
T46	46	0	0	0
T46	46	1.7	0	0
T46	46	3.4	0.002	-0.005
T46	46	5.1	0.004	-0.022
T46	46	7.3	0	-0.066
T46	46	10.1	-0.003	-0.018
T46	46	13.4	0.004	-0.062
T46	46	18.4	0.001	-0.013
T46	46	24	0.001	-0.013
T46	46	30.7	-0.001	0.004
T46	46	39.2	-0.001	0.017
T46	46	50.6	0	0
T46	46	80.9	0	0
T46	46	116.1	0	0
Q47	47	0	0	0
Q47	47	1.7	0.004	-0.005
Q47	47	3.4	0.007	0
Q47	47	5.1	0.012	0.026
Q47	47	7.3	0.017	0.039
Q47	47	10.1	0.021	0.035
Q47	47	13.4	0.024	0.048
Q47	47	18.4	0.025	0.039
Q47	47	24	0.026	0.066
Q47	47	30.7	0.028	0.057
Q47	47	39.2	0.029	0.062
Q47	47	50.6	0.03	0.053
Q47	47	80.9	0.029	0.066
Q47	47	116.1	0.032	0.062
C48	48	0	0	0
C48	48	1.7	-0.001	0.002
C48	48	3.4	-0.001	0.002
C48	48	5.1	0	0.002
C48	48	7.3	-0.001	0.002
C48	48	10.1	-0.001	0.002
C48	48	13.4	-0.001	0.002
C48	48	18.4	-0.001	0
C48	48	24	-0.001	0
C48	48	30.7	-0.001	0
C48	48	39.2	-0.001	0
C48	48	50.6	-0.001	0
C48	48	80.9	-0.001	0
C48	48	116.1	-0.001	0
T49	49	0	0	0
T49	49	1.7	-0.008	-0.002
T49	49	3.4	-0.004	0.022
T49	49	5.1	-0.002	-0.015
T49	49	7.3	0.002	-0.005
T49	49	10.1	0.003	-0.049
T49	49	13.4	0.007	-0.066
T49	49	18.4	0.003	-0.086
T49	49	24	0.002	-0.068
T49	49	30.7	0.002	-0.088
T49	49	39.2	0.005	-0.104
T49	49	50.6	0.011	-0.073
T49	49	80.9	0.009	-0.082
T49	49	116.1	0.01	-0.068
F50	50	0	0	0
F50	50	1.7	-0.001	0
F50	50	3.4	-0.001	0
F50	50	5.1	0	0
F50	50	7.3	-0.001	0
F50	50	10.1	-0.001	0
F50	50	13.4	-0.001	0
F50	50	18.4	-0.001	0
F50	50	24	-0.001	0
F50	50	30.7	-0.001	0
F50	50	39.2	-0.001	0
F50	50	50.6	-0.001	0
F50	50	80.9	-0.001	0
F50	50	116.1	-0.001	0
V51	51	0	0	0
V51	51	1.7	-0.012	0.015
V51	51	3.4	-0.018	0.004
V51	51	5.1	-0.02	-0.002
V51	51	7.3	-0.017	-0.004
V51	51	10.1	-0.021	0.037
V51	51	13.4	-0.02	0.04
V51	51	18.4	-0.027	0.061
V51	51	24	-0.03	0.07
V51	51	30.7	-0.027	0.057
V51	51	39.2	-0.029	0.101
V51	51	50.6	-0.032	0.079
V51	51	80.9	-0.037	0.092
V51	51	116.1	-0.03	0.101
E52	52	0	0	0
E52	52	1.7	-0.028	0.039
E52	52	3.4	-0.026	0.039
E52	52	5.1	-0.021	0.044
E52	52	7.3	-0.014	0.039
E52	52	10.1	-0.014	0.088
E52	52	13.4	-0.01	0.07
E52	52	18.4	-0.008	0.092
E52	52	24	-0.008	0.083
E52	52	30.7	-0.006	0.101
E52	52	39.2	-0.006	0.088
E52	52	50.6	-0.007	0.096
E52	52	80.9	-0.006	0.052
E52	52	116.1	-0.003	0.088
N53	53	0	0	0
N53	53	1.7	-0.01	-0.031
N53	53	3.4	-0.014	-0.066
N53	53	5.1	-0.02	-0.119
N53	53	7.3	-0.022	-0.185
N53	53	10.1	-0.032	-0.224
N53	53	13.4	-0.033	-0.268
N53	53	18.4	-0.039	-0.312
N53	53	24	-0.043	-0.33
N53	53	30.7	-0.044	-0.356
N53	53	39.2	-0.046	-0.365
N53	53	50.6	-0.045	-0.365
N53	53	80.9	-0.051	-0.387
N53	53	116.1	-0.055	-0.4
L55	55	0	0	0
L55	55	1.7	-0.003	0.002
L55	55	3.4	-0.001	0.002
L55	55	5.1	-0.001	-0.007
L55	55	7.3	-0.003	0.007
L55	55	10.1	-0.002	0.002
L55	55	13.4	-0.003	0.002
L55	55	18.4	-0.003	-0.007
L55	55	24	-0.002	0.002
L55	55	30.7	-0.003	0.007
L55	55	39.2	-0.002	0.016
L55	55	50.6	-0.003	0.002
L55	55	80.9	-0.003	-0.007
L55	55	116.1	-0.003	0.018
D56	56	0	0	0
D56	56	1.7	0.012	-0.014
D56	56	3.4	0.03	0
D56	56	5.1	0.048	-0.014
D56	56	7.3	0.073	-0.018
D56	56	10.1	0.091	-0.031
D56	56	13.4	0.105	-0.027
D56	56	18.4	0.12	-0.044
D56	56	24	0.13	-0.041
D56	56	30.7	0.139	-0.041
D56	56	39.2	0.144	-0.041
D56	56	50.6	0.148	-0.046
D56	56	80.9	0.156	-0.054
D56	56	116.1	0.158	-0.059
A57	57	0	0	0
A57	57	1.7	-0.017	-0.013
A57	57	3.4	-0.036	-0.031
A57	57	5.1	-0.053	-0.044
A57	57	7.3	-0.076	-0.053
A57	57	10.1	-0.097	-0.07
A57	57	13.4	-0.109	-0.097
A57	57	18.4	-0.133	-0.123
A57	57	24	-0.142	-0.127
A57	57	30.7	-0.149	-0.123
A57	57	39.2	-0.154	-0.127
A57	57	50.6	-0.16	-0.136
A57	57	80.9	-0.165	-0.136
A57	57	116.1	-0.169	-0.15
L58	58	0	0	0
L58	58	1.7	0.005	0.036
L58	58	3.4	0.007	0.062
L58	58	5.1	0.006	0.022
L58	58	7.3	0.011	0.044
L58	58	10.1	0.012	0.036
L58	58	13.4	0.017	0.036
L58	58	18.4	0.017	0.101
L58	58	24	0.019	0.123
L58	58	30.7	0.023	0.172
L58	58	39.2	0.024	0.176
L58	58	50.6	0.019	0.137
L58	58	80.9	0.021	0.137
L58	58	116.1	0.022	0.123
I59	59	0	0	0
I59	59	1.7	0.013	0.048
I59	59	3.4	0.038	0.071
I59	59	5.1	0.06	0.128
I59	59	7.3	0.096	0.207
I59	59	10.1	0.117	0.247
I59	59	13.4	0.131	0.277
I59	59	18.4	0.15	0.343
I59	59	24	0.166	0.37
I59	59	30.7	0.175	0.387
I59	59	39.2	0.183	0.392
I59	59	50.6	0.186	0.405
I59	59	80.9	0.195	0.423
I59	59	116.1	0.199	0.423
S61	61	0	0	0
S61	61	1.7	-0.001	-0.004
S61	61	3.4	0	0
S61	61	5.1	0.002	0.005
S61	61	7.3	0.007	-0.002
S61	61	10.1	0.011	0.009
S61	61	13.4	0.014	0.035
S61	61	18.4	0.014	0.033
S61	61	24	0.012	0.013
S61	61	30.7	0.013	0.016
S61	61	39.2	0.022	0.018
S61	61	50.6	0.019	0.031
S61	61	80.9	0.025	0.031
S61	61	116.1	0.017	0.035
L62	62	0	0	0
L62	62	1.7	-0.002	-0.009
L62	62	3.4	-0.001	-0.011
L62	62	5.1	-0.002	-0.003
L62	62	7.3	-0.002	-0.033
L62	62	10.1	-0.003	-0.036
L62	62	13.4	-0.001	-0.042
L62	62	18.4	-0.005	-0.076
L62	62	24	0	-0.045
L62	62	30.7	0.005	-0.028
L62	62	39.2	0.007	-0.006
L62	62	50.6	0	-0.023
L62	62	80.9	-0.004	-0.037
L62	62	116.1	-0.005	-0.03
K63	63	0	0	0
K63	63	1.7	-0.001	0.006
K63	63	3.4	0.002	0.045
K63	63	5.1	0.006	0.039
K63	63	7.3	0.01	0.013
K63	63	10.1	0.025	0.002
K63	63	13.4	0.045	0.014
K63	63	18.4	0.05	0.071
K63	63	24	0.091	-0.013
K63	63	30.7	-0.002	0.001
K63	63	39.2	-0.001	0.001
K63	63	50.6	-0.002	0.001
K63	63	80.9	-0.002	0.001
K63	63	116.1	-0.002	0.001
A64	64	0	0	0
A64	64	1.7	-0.002	-0.013
A64	64	3.4	-0.002	-0.053
A64	64	5.1	-0.003	-0.066
A64	64	7.3	-0.003	-0.086
A64	64	10.1	-0.002	-0.075
A64	64	13.4	-0.004	-0.097
A64	64	18.4	-0.003	-0.119
A64	64	24	-0.005	-0.128
A64	64	30.7	-0.004	-0.13
A64	64	39.2	-0.005	-0.134
A64	64	50.6	-0.005	-0.128
A64	64	80.9	-0.004	-0.15
A64	64	116.1	-0.004	-0.156
K65	65	0	0	0
K65	65	1.7	-0.002	-0.008
K65	65	3.4	-0.002	-0.004
K65	65	5.1	-0.002	-0.022
K65	65	7.3	-0.003	-0.017
K65	65	10.1	-0.006	-0.031
K65	65	13.4	-0.006	-0.039
K65	65	18.4	-0.008	-0.044
K65	65	24	-0.009	-0.035
K65	65	30.7	-0.009	-0.035
K65	65	39.2	-0.011	-0.048
K65	65	50.6	-0.01	-0.052
K65	65	80.9	-0.01	-0.048
K65	65	116.1	-0.014	-0.052
K66	66	0	0	0
K66	66	1.7	0	0
K66	66	3.4	0	0
K66	66	5.1	0	0
K66	66	7.3	-0.001	0
K66	66	10.1	-0.001	0
K66	66	13.4	0	0
K66	66	18.4	0	0
K66	66	24	-0.001	0
K66	66	30.7	-0.001	0
K66	66	39.2	-0.001	0
K66	66	50.6	-0.001	0
K66	66	80.9	-0.001	0
K66	66	116.1	-0.001	0
I67	67	0	0	0
I67	67	1.7	0	0
I67	67	3.4	-0.001	-0.022
I67	67	5.1	-0.001	-0.033
I67	67	7.3	-0.001	-0.055
I67	67	10.1	-0.001	-0.066
I67	67	13.4	-0.001	-0.066
I67	67	18.4	0	-0.08
I67	67	24	-0.003	-0.101
I67	67	30.7	-0.002	-0.101
I67	67	39.2	-0.002	-0.097
I67	67	50.6	-0.003	-0.119
I67	67	80.9	-0.003	-0.128
I67	67	116.1	-0.003	-0.119
D68	68	0	0	0
D68	68	1.7	0.012	0.013
D68	68	3.4	0	0.066
D68	68	5.1	-0.006	-0.015
D68	68	7.3	0.006	-0.004
D68	68	10.1	0.012	0.011
D68	68	13.4	0.017	0.066
D68	68	18.4	0.023	0.073
D68	68	24	0.006	0.066
D68	68	30.7	0.019	0.066
D68	68	39.2	0.018	0.066
D68	68	50.6	0.019	0.101
D68	68	80.9	0.018	0.06
D68	68	116.1	0.025	0.031
A69	69	0	0	0
A69	69	1.7	0.001	0.014
A69	69	3.4	0	0
A69	69	5.1	0.003	-0.017
A69	69	7.3	0.007	-0.022
A69	69	10.1	0.01	-0.035
A69	69	13.4	0.009	-0.044
A69	69	18.4	0.009	-0.052
A69	69	24	0.012	-0.07
A69	69	30.7	0.01	-0.066
A69	69	39.2	0.01	-0.066
A69	69	50.6	0.012	-0.057
A69	69	80.9	0.01	-0.07
A69	69	116.1	0.009	-0.075
I70	70	0	0	0
I70	70	1.7	-0.004	0.013
I70	70	3.4	0	0
I70	70	5.1	-0.002	0.026
I70	70	7.3	0.002	0.026
I70	70	10.1	0.003	0.03
I70	70	13.4	0.006	0.057
I70	70	18.4	0.006	0.057
I70	70	24	0.008	0.061
I70	70	30.7	0.005	0.044
I70	70	39.2	0.007	0.057
I70	70	50.6	0.009	0.066
I70	70	80.9	0.011	0.07
I70	70	116.1	0.005	0.074
M71	71	0	0	0
M71	71	1.7	-0.005	-0.051
M71	71	3.4	-0.007	-0.125
M71	71	5.1	-0.014	-0.189
M71	71	7.3	-0.016	-0.275
M71	71	10.1	-0.018	-0.334
M71	71	13.4	-0.023	-0.387
M71	71	18.4	-0.026	-0.453
M71	71	24	-0.027	-0.484
M71	71	30.7	-0.028	-0.522
M71	71	39.2	-0.03	-0.546
M71	71	50.6	-0.032	-0.55
M71	71	80.9	-0.032	-0.583
M71	71	116.1	-0.032	-0.592
S72	72	0	0	0
S72	72	1.7	-0.001	0
S72	72	3.4	-0.001	0
S72	72	5.1	0	0
S72	72	7.3	-0.001	0
S72	72	10.1	-0.001	0
S72	72	13.4	-0.001	0
S72	72	18.4	-0.001	0
S72	72	24	-0.001	0
S72	72	30.7	-0.001	0
S72	72	39.2	-0.001	0
S72	72	50.6	-0.001	0
S72	72	80.9	-0.001	0
S72	72	116.1	-0.001	0
S73	73	0	0	0
S73	73	1.7	-0.003	-0.009
S73	73	3.4	-0.007	-0.035
S73	73	5.1	-0.011	-0.053
S73	73	7.3	-0.015	-0.071
S73	73	10.1	-0.018	-0.088
S73	73	13.4	-0.021	-0.106
S73	73	18.4	-0.024	-0.123
S73	73	24	-0.026	-0.123
S73	73	30.7	-0.028	-0.137
S73	73	39.2	-0.029	-0.145
S73	73	50.6	-0.03	-0.154
S73	73	80.9	-0.027	-0.15
S73	73	116.1	-0.028	-0.163
L74	74	0	0	0
L74	74	1.7	0.008	0
L74	74	3.4	0.016	-0.033
L74	74	5.1	0.035	-0.008
L74	74	7.3	0.049	-0.026
L74	74	10.1	0.055	-0.017
L74	74	13.4	0.06	-0.03
L74	74	18.4	0.058	-0.021
L74	74	24	0.062	-0.017
L74	74	30.7	0.064	-0.017
L74	74	39.2	0.066	-0.013
L74	74	50.6	0.067	0.009
L74	74	80.9	0.071	0.005
L74	74	116.1	0.074	0.005
S75	75	0	0	0
S75	75	1.7	-0.001	0
S75	75	3.4	-0.001	0
S75	75	5.1	-0.001	0
S75	75	7.3	-0.001	0
S75	75	10.1	-0.001	0
S75	75	13.4	-0.001	0
S75	75	18.4	-0.001	0
S75	75	24	-0.002	0
S75	75	30.7	-0.001	0
S75	75	39.2	-0.001	0
S75	75	50.6	-0.001	0
S75	75	80.9	-0.001	0.003
S75	75	116.1	-0.001	0
I76	76	0	0	0
I76	76	1.7	0.003	-0.045
I76	76	3.4	-0.003	-0.115
I76	76	5.1	-0.005	-0.179
I76	76	7.3	-0.003	-0.254
I76	76	10.1	-0.007	-0.3
I76	76	13.4	-0.01	-0.384
I76	76	18.4	-0.011	-0.408
I76	76	24	-0.01	-0.441
I76	76	30.7	-0.013	-0.489
I76	76	39.2	-0.01	-0.533
I76	76	50.6	-0.007	-0.542
I76	76	80.9	-0.009	-0.568
I76	76	116.1	-0.014	-0.579
T77	77	0	0	0
T77	77	1.7	-0.021	-0.105
T77	77	3.4	-0.056	-0.225
T77	77	5.1	-0.097	-0.281
T77	77	7.3	-0.146	-0.438
T77	77	10.1	-0.164	-0.569
T77	77	13.4	-0.196	-0.647
T77	77	18.4	-0.238	-0.722
T77	77	24	-0.255	-0.79
T77	77	30.7	-0.272	-0.82
T77	77	39.2	-0.285	-0.857
T77	77	50.6	-0.293	-0.906
T77	77	80.9	-0.306	-0.928
T77	77	116.1	-0.314	-0.958
E78	78	0	0	0
E78	78	1.7	-0.012	-0.046
E78	78	3.4	-0.016	0.015
E78	78	5.1	-0.034	0.042
E78	78	7.3	-0.05	0.07
E78	78	10.1	-0.041	0.086
E78	78	13.4	-0.051	0.075
E78	78	18.4	-0.054	0.015
E78	78	24	-0.061	0.037
E78	78	30.7	-0.061	0.006
E78	78	39.2	-0.064	0.006
E78	78	50.6	-0.064	-0.02
E78	78	80.9	-0.069	-0.005
E78	78	116.1	-0.07	-0.005
K79	79	0	0	0
K79	79	1.7	0.006	0.079
K79	79	3.4	0.014	0.167
K79	79	5.1	0.024	0.238
K79	79	7.3	0.035	0.332
K79	79	10.1	0.04	0.383
K79	79	13.4	0.047	0.427
K79	79	18.4	0.055	0.467
K79	79	24	0.06	0.495
K79	79	30.7	0.062	0.528
K79	79	39.2	0.066	0.559
K79	79	50.6	0.069	0.57
K79	79	80.9	0.07	0.583
K79	79	116.1	0.074	0.594
R80	80	0	0	0
R80	80	1.7	-0.003	-0.014
R80	80	3.4	-0.015	0.008
R80	80	5.1	-0.013	0.088
R80	80	7.3	-0.023	0.079
R80	80	10.1	-0.028	0.101
R80	80	13.4	-0.033	0.154
R80	80	18.4	-0.038	0.176
R80	80	24	-0.04	0.184
R80	80	30.7	-0.041	0.22
R80	80	39.2	-0.042	0.233
R80	80	50.6	-0.043	0.224
R80	80	80.9	-0.045	0.246
R80	80	116.1	-0.045	0.242
Q81	81	0	0	0
Q81	81	1.7	-0.008	0.018
Q81	81	3.4	-0.007	0.053
Q81	81	5.1	-0.004	0.027
Q81	81	7.3	-0.005	-0.013
Q81	81	10.1	-0.003	0.009
Q81	81	13.4	-0.008	0.029
Q81	81	18.4	-0.014	0.031
Q81	81	24	-0.015	0.04
Q81	81	30.7	-0.017	0.049
Q81	81	39.2	-0.017	0.029
Q81	81	50.6	-0.017	0.031
Q81	81	80.9	-0.016	0.029
Q81	81	116.1	-0.017	0.049
Q82	82	0	0	0
Q82	82	1.7	0	0.026
Q82	82	3.4	-0.006	0.044
Q82	82	5.1	-0.01	0.07
Q82	82	7.3	-0.013	0.097
Q82	82	10.1	-0.017	0.123
Q82	82	13.4	-0.021	0.136
Q82	82	18.4	-0.024	0.172
Q82	82	24	-0.028	0.189
Q82	82	30.7	-0.03	0.194
Q82	82	39.2	-0.031	0.198
Q82	82	50.6	-0.032	0.211
Q82	82	80.9	-0.032	0.225
Q82	82	116.1	-0.034	0.229
E83	83	0	0	0
E83	83	1.7	-0.001	-0.017
E83	83	3.4	0.009	-0.066
E83	83	5.1	0.012	-0.079
E83	83	7.3	0.022	-0.123
E83	83	10.1	0.028	-0.162
E83	83	13.4	0.029	-0.167
E83	83	18.4	0.036	-0.18
E83	83	24	0.039	-0.211
E83	83	30.7	0.039	-0.211
E83	83	39.2	0.042	-0.233
E83	83	50.6	0.045	-0.224
E83	83	80.9	0.048	-0.259
E83	83	116.1	0.047	-0.255
I84	84	0	0	0
I84	84	1.7	0.002	0.043
I84	84	3.4	0.006	0.07
I84	84	5.1	0.01	0.083
I84	84	7.3	0.018	0.127
I84	84	10.1	0.02	0.207
I84	84	13.4	0.024	0.197
I84	84	18.4	0.028	0.189
I84	84	24	0.03	0.18
I84	84	30.7	0.032	0.189
I84	84	39.2	0.033	0.176
I84	84	50.6	0.035	0.18
I84	84	80.9	0.035	0.176
I84	84	116.1	0.036	0.172
A85	85	0	0	0
A85	85	1.7	-0.005	0.002
A85	85	3.4	-0.006	0.009
A85	85	5.1	-0.011	0.011
A85	85	7.3	-0.014	0.016
A85	85	10.1	-0.017	-0.015
A85	85	13.4	-0.024	-0.05
A85	85	18.4	-0.03	-0.059
A85	85	24	-0.036	-0.068
A85	85	30.7	-0.04	-0.086
A85	85	39.2	-0.041	-0.09
A85	85	50.6	-0.04	-0.116
A85	85	80.9	-0.044	-0.09
A85	85	116.1	-0.044	-0.108
F86	86	0	0	0
F86	86	1.7	0.001	-0.048
F86	86	3.4	0.006	-0.09
F86	86	5.1	0.007	-0.112
F86	86	7.3	0.014	-0.205
F86	86	10.1	0.016	-0.416
F86	86	13.4	0.022	-0.5
F86	86	18.4	0.03	-0.53
F86	86	24	0.036	-0.563
F86	86	30.7	0.023	-0.625
F86	86	39.2	0.025	-0.713
F86	86	50.6	0.026	-0.7
F86	86	80.9	0.038	-0.744
F86	86	116.1	0.041	-0.673
T87	87	0	0	0
T87	87	1.7	-0.002	-0.03
T87	87	3.4	-0.002	-0.044
T87	87	5.1	-0.003	-0.07
T87	87	7.3	-0.004	-0.099
T87	87	10.1	-0.002	-0.129
T87	87	13.4	-0.005	-0.154
T87	87	18.4	-0.005	-0.169
T87	87	24	-0.007	-0.182
T87	87	30.7	-0.008	-0.197
T87	87	39.2	-0.007	-0.222
T87	87	50.6	-0.006	-0.211
T87	87	80.9	-0.008	-0.222
T87	87	116.1	-0.007	-0.244
D88	88	0	0	0
D88	88	1.7	-0.003	-0.027
D88	88	3.4	-0.006	-0.084
D88	88	5.1	-0.009	-0.11
D88	88	7.3	-0.014	-0.185
D88	88	10.1	-0.015	-0.225
D88	88	13.4	-0.016	-0.26
D88	88	18.4	-0.02	-0.308
D88	88	24	-0.022	-0.339
D88	88	30.7	-0.023	-0.348
D88	88	39.2	-0.023	-0.374
D88	88	50.6	-0.024	-0.387
D88	88	80.9	-0.024	-0.392
D88	88	116.1	-0.026	-0.401
K89	89	0	0	0
K89	89	1.7	-0.005	-0.04
K89	89	3.4	-0.008	-0.09
K89	89	5.1	-0.012	-0.148
K89	89	7.3	-0.019	-0.187
K89	89	10.1	-0.022	-0.253
K89	89	13.4	-0.026	-0.313
K89	89	18.4	-0.028	-0.365
K89	89	24	-0.032	-0.383
K89	89	30.7	-0.033	-0.403
K89	89	39.2	-0.035	-0.427
K89	89	50.6	-0.036	-0.431
K89	89	80.9	-0.038	-0.458
K89	89	116.1	-0.038	-0.458
L90	90	0	0	0
L90	90	1.7	0.019	0.046
L90	90	3.4	0.033	0.125
L90	90	5.1	0.06	0.224
L90	90	7.3	0.083	0.365
L90	90	10.1	0.104	0.482
L90	90	13.4	0.117	0.53
L90	90	18.4	0.135	0.631
L90	90	24	0.146	0.673
L90	90	30.7	0.152	0.724
L90	90	39.2	0.158	0.73
L90	90	50.6	0.163	0.752
L90	90	80.9	0.17	0.77
L90	90	116.1	0.176	0.801
Y91	91	0	0	0
Y91	91	1.7	-0.018	-0.048
Y91	91	3.4	-0.037	-0.127
Y91	91	5.1	-0.06	-0.211
Y91	91	7.3	-0.083	-0.281
Y91	91	10.1	-0.103	-0.378
Y91	91	13.4	-0.124	-0.409
Y91	91	18.4	-0.143	-0.479
Y91	91	24	-0.155	-0.532
Y91	91	30.7	-0.164	-0.545
Y91	91	39.2	-0.172	-0.572
Y91	91	50.6	-0.179	-0.616
Y91	91	80.9	-0.183	-0.611
Y91	91	116.1	-0.189	-0.642
A92	92	0	0	0
A92	92	1.7	0.003	-0.004
A92	92	3.4	0.005	0
A92	92	5.1	0.008	0
A92	92	7.3	0.015	0.018
A92	92	10.1	0.016	0.009
A92	92	13.4	0.016	0.013
A92	92	18.4	0.018	0.004
A92	92	24	0.021	0
A92	92	30.7	0.023	0
A92	92	39.2	0.022	0
A92	92	50.6	0.023	0.013
A92	92	80.9	0.025	0.013
A92	92	116.1	0.026	0.009
A93	93	0	0	0
A93	93	1.7	-0.001	0.044
A93	93	3.4	0.003	0.036
A93	93	5.1	0.006	0.031
A93	93	7.3	0.011	0.036
A93	93	10.1	0.016	0.066
A93	93	13.4	0.016	0.075
A93	93	18.4	0.019	0.08
A93	93	24	0.019	0.08
A93	93	30.7	0.022	0.071
A93	93	39.2	0.022	0.093
A93	93	50.6	0.023	0.102
A93	93	80.9	0.024	0.084
A93	93	116.1	0.025	0.08
D94	94	0	0	0
D94	94	1.7	0	0
D94	94	3.4	0	0
D94	94	5.1	0	0
D94	94	7.3	-0.001	0
D94	94	10.1	-0.001	0
D94	94	13.4	0	0
D94	94	18.4	0	0
D94	94	24	-0.001	0
D94	94	30.7	-0.001	0
D94	94	39.2	-0.001	0
D94	94	50.6	-0.001	0
D94	94	80.9	-0.001	0
D94	94	116.1	-0.001	0
S95	95	0	0	0
S95	95	1.7	0.014	-0.048
S95	95	3.4	0.015	-0.105
S95	95	5.1	0.001	0
S95	95	7.3	0	0
S95	95	10.1	0	0
S95	95	13.4	0.001	0
S95	95	18.4	0.001	0
S95	95	24	0	0
S95	95	30.7	0	0
S95	95	39.2	0	0
S95	95	50.6	0	0
S95	95	80.9	0	0
S95	95	116.1	0	0
R96	96	0	0	0
R96	96	1.7	-0.02	0.049
R96	96	3.4	-0.044	0.118
R96	96	5.1	-0.084	0.155
R96	96	7.3	-0.112	0.284
R96	96	10.1	-0.136	0.311
R96	96	13.4	-0.167	0.36
R96	96	18.4	-0.19	0.41
R96	96	24	-0.206	0.455
R96	96	30.7	-0.216	0.465
R96	96	39.2	-0.228	0.498
R96	96	50.6	-0.232	0.508
R96	96	80.9	-0.247	0.538
R96	96	116.1	-0.25	0.548
L97	97	0	0	0
L97	97	1.7	0.018	0.084
L97	97	3.4	0.028	0.376
L97	97	5.1	0.044	0.515
L97	97	7.3	0.064	0.872
L97	97	10.1	0.09	0.961
L97	97	13.4	0.095	1.198
L97	97	18.4	0.112	1.292
L97	97	24	0.121	1.421
L97	97	30.7	0.128	1.525
L97	97	39.2	0.131	1.57
L97	97	50.6	0.133	1.594
L97	97	80.9	0.148	1.713
L97	97	116.1	0.142	1.738
V98	98	0	0	0
V98	98	1.7	-0.002	-0.004
V98	98	3.4	-0.007	0.004
V98	98	5.1	-0.012	0.044
V98	98	7.3	-0.013	0.062
V98	98	10.1	-0.021	0.053
V98	98	13.4	-0.021	0.062
V98	98	18.4	-0.025	0.084
V98	98	24	-0.027	0.079
V98	98	30.7	-0.027	0.079
V98	98	39.2	-0.032	0.088
V98	98	50.6	-0.031	0.101
V98	98	80.9	-0.031	0.101
V98	98	116.1	-0.033	0.093
V99	99	0	0	0
V99	99	1.7	0	0.022
V99	99	3.4	0	0.052
V99	99	5.1	0.003	0.092
V99	99	7.3	0.003	0.123
V99	99	10.1	0.003	0.149
V99	99	13.4	0.005	0.18
V99	99	18.4	0.004	0.22
V99	99	24	0.007	0.25
V99	99	30.7	0.006	0.246
V99	99	39.2	0.007	0.273
V99	99	50.6	0.005	0.286
V99	99	80.9	0.007	0.303
V99	99	116.1	0.009	0.29
A100	100	0	0	0
A100	100	1.7	0.003	0.009
A100	100	3.4	0.009	-0.009
A100	100	5.1	0.016	0
A100	100	7.3	0.02	0
A100	100	10.1	0.027	-0.009
A100	100	13.4	0.032	-0.018
A100	100	18.4	0.036	-0.022
A100	100	24	0.039	-0.018
A100	100	30.7	0.041	-0.018
A100	100	39.2	0.043	-0.031
A100	100	50.6	0.045	-0.04
A100	100	80.9	0.046	-0.04
A100	100	116.1	0.047	-0.031
K101	101	0	0	0
K101	101	1.7	0.012	0.022
K101	101	3.4	0.031	0.066
K101	101	5.1	0.054	0.11
K101	101	7.3	0.081	0.171
K101	101	10.1	0.096	0.255
K101	101	13.4	0.117	0.303
K101	101	18.4	0.121	0.312
K101	101	24	0.126	0.343
K101	101	30.7	0.134	0.33
K101	101	39.2	0.148	0.312
K101	101	50.6	0.15	0.339
K101	101	80.9	0.158	0.352
K101	101	116.1	0.159	0.365
N102	102	0	0	0
N102	102	1.7	-0.001	0
N102	102	3.4	0.001	-0.013
N102	102	5.1	0.002	-0.013
N102	102	7.3	0.002	-0.017
N102	102	10.1	0.001	-0.008
N102	102	13.4	0.003	-0.013
N102	102	18.4	0.004	-0.013
N102	102	24	0.005	-0.013
N102	102	30.7	0.005	-0.013
N102	102	39.2	0.003	-0.017
N102	102	50.6	0.004	-0.013
N102	102	80.9	0.004	-0.03
N102	102	116.1	0.005	-0.004
S103	103	0	0	0
S103	103	1.7	-0.001	-0.005
S103	103	3.4	-0.002	0.008
S103	103	5.1	-0.004	0.026
S103	103	7.3	-0.004	0.044
S103	103	10.1	-0.006	0.052
S103	103	13.4	-0.008	0.079
S103	103	18.4	-0.008	0.083
S103	103	24	-0.008	0.096
S103	103	30.7	-0.011	0.11
S103	103	39.2	-0.011	0.105
S103	103	50.6	-0.01	0.11
S103	103	80.9	-0.01	0.114
S103	103	116.1	-0.01	0.119
D104	104	0	0	0
D104	104	1.7	-0.014	-0.027
D104	104	3.4	-0.021	-0.08
D104	104	5.1	-0.024	-0.187
D104	104	7.3	-0.016	-0.269
D104	104	10.1	-0.034	-0.3
D104	104	13.4	0.001	0.013
D104	104	18.4	0	0.013
D104	104	24	0	0.013
D104	104	30.7	0	0.013
D104	104	39.2	0	0.013
D104	104	50.6	0	0.013
D104	104	80.9	0	0.013
D104	104	116.1	0	0.013
I105	105	0	0	0
I105	105	1.7	-0.003	-0.026
I105	105	3.4	-0.012	-0.085
I105	105	5.1	-0.02	-0.11
I105	105	7.3	-0.027	-0.138
I105	105	10.1	-0.03	-0.176
I105	105	13.4	-0.035	-0.226
I105	105	18.4	-0.039	-0.255
I105	105	24	-0.042	-0.277
I105	105	30.7	-0.046	-0.299
I105	105	39.2	-0.05	-0.312
I105	105	50.6	-0.053	-0.321
I105	105	80.9	-0.055	-0.33
I105	105	116.1	-0.058	-0.343
Q106	106	0	0	0
Q106	106	1.7	0	0.048
Q106	106	3.4	-0.002	0.105
Q106	106	5.1	0.007	0.18
Q106	106	7.3	0.007	0.189
Q106	106	10.1	0.007	0.268
Q106	106	13.4	0.007	0.298
Q106	106	18.4	0.01	0.347
Q106	106	24	0.008	0.38
Q106	106	30.7	0.01	0.415
Q106	106	39.2	0.01	0.442
Q106	106	50.6	0.009	0.448
Q106	106	80.9	0.012	0.455
Q106	106	116.1	0.011	0.462
T108	108	0	0	0
T108	108	1.7	0.002	0.018
T108	108	3.4	0.008	0.031
T108	108	5.1	0.013	0.053
T108	108	7.3	0.021	0.079
T108	108	10.1	0.024	0.097
T108	108	13.4	0.028	0.119
T108	108	18.4	0.032	0.132
T108	108	24	0.035	0.15
T108	108	30.7	0.037	0.163
T108	108	39.2	0.037	0.176
T108	108	50.6	0.041	0.18
T108	108	80.9	0.041	0.189
T108	108	116.1	0.042	0.185
V109	109	0	0	0
V109	109	1.7	-0.005	-0.002
V109	109	3.4	-0.007	-0.022
V109	109	5.1	-0.008	-0.028
V109	109	7.3	-0.01	-0.04
V109	109	10.1	-0.012	-0.035
V109	109	13.4	-0.018	-0.046
V109	109	18.4	-0.014	-0.051
V109	109	24	-0.014	-0.055
V109	109	30.7	-0.017	-0.066
V109	109	39.2	-0.021	-0.068
V109	109	50.6	-0.023	-0.088
V109	109	80.9	-0.024	-0.088
V109	109	116.1	-0.027	-0.088
E110	110	0	0	0
E110	110	1.7	0.001	-0.013
E110	110	3.4	0.003	-0.022
E110	110	5.1	0.006	-0.018
E110	110	7.3	0.011	-0.027
E110	110	10.1	0.014	-0.032
E110	110	13.4	0.016	-0.041
E110	110	18.4	0.019	-0.032
E110	110	24	0.021	-0.037
E110	110	30.7	0.023	-0.072
E110	110	39.2	0.024	-0.054
E110	110	50.6	0.024	-0.072
E110	110	80.9	0.027	-0.074
E110	110	116.1	0.027	-0.079
S111	111	0	0	0
S111	111	1.7	-0.001	0
S111	111	3.4	-0.001	0
S111	111	5.1	-0.003	-0.013
S111	111	7.3	-0.005	-0.031
S111	111	10.1	-0.004	-0.04
S111	111	13.4	-0.007	-0.057
S111	111	18.4	-0.006	-0.066
S111	111	24	-0.008	-0.066
S111	111	30.7	-0.008	-0.066
S111	111	39.2	-0.007	-0.071
S111	111	50.6	-0.01	-0.093
S111	111	80.9	-0.011	-0.088
S111	111	116.1	-0.01	-0.088
L112	112	0	0	0
L112	112	1.7	-0.009	0.044
L112	112	3.4	-0.019	0.119
L112	112	5.1	-0.033	0.198
L112	112	7.3	-0.048	0.275
L112	112	10.1	-0.059	0.363
L112	112	13.4	-0.069	0.424
L112	112	18.4	-0.081	0.468
L112	112	24	-0.089	0.506
L112	112	30.7	-0.091	0.552
L112	112	39.2	-0.098	0.565
L112	112	50.6	-0.101	0.6
L112	112	80.9	-0.106	0.614
L112	112	116.1	-0.106	0.631
K113	113	0	0	0
K113	113	1.7	-0.009	0
K113	113	3.4	-0.018	0
K113	113	5.1	-0.027	0
K113	113	7.3	-0.04	0.022
K113	113	10.1	-0.048	0.013
K113	113	13.4	-0.056	0.009
K113	113	18.4	-0.064	0.013
K113	113	24	-0.069	0.018
K113	113	30.7	-0.074	0.026
K113	113	39.2	-0.078	0.026
K113	113	50.6	-0.08	0.026
K113	113	80.9	-0.084	0.022
K113	113	116.1	-0.087	0.031
G114	114	0	0	0
G114	114	1.7	-0.003	-0.008
G114	114	3.4	-0.01	-0.022
G114	114	5.1	-0.013	-0.035
G114	114	7.3	-0.024	-0.048
G114	114	10.1	-0.027	-0.048
G114	114	13.4	-0.032	-0.074
G114	114	18.4	-0.034	-0.083
G114	114	24	-0.037	-0.105
G114	114	30.7	-0.042	-0.11
G114	114	39.2	-0.044	-0.105
G114	114	50.6	-0.046	-0.114
G114	114	80.9	-0.047	-0.127
G114	114	116.1	-0.05	-0.118
K115	115	0	0	0
K115	115	1.7	-0.01	-0.044
K115	115	3.4	-0.017	-0.108
K115	115	5.1	-0.021	-0.161
K115	115	7.3	-0.031	-0.227
K115	115	10.1	-0.048	-0.312
K115	115	13.4	-0.057	-0.351
K115	115	18.4	-0.065	-0.416
K115	115	24	-0.072	-0.48
K115	115	30.7	-0.083	-0.53
K115	115	39.2	-0.078	-0.538
K115	115	50.6	-0.078	-0.54
K115	115	80.9	-0.081	-0.543
K115	115	116.1	-0.081	-0.54
R116	116	0	0	0
R116	116	1.7	-0.004	0.005
R116	116	3.4	-0.002	0.009
R116	116	5.1	0	0
R116	116	7.3	0.003	0.009
R116	116	10.1	0.002	0.022
R116	116	13.4	0.003	0.013
R116	116	18.4	0.005	0.022
R116	116	24	0.004	0.027
R116	116	30.7	0.004	0.013
R116	116	39.2	0.003	0.018
R116	116	50.6	0.004	0.022
R116	116	80.9	0.007	0.031
R116	116	116.1	0.003	0.022
V117	117	0	0	0
V117	117	1.7	0.012	-0.006
V117	117	3.4	0.029	0.016
V117	117	5.1	0.044	0.027
V117	117	7.3	0.055	-0.024
V117	117	10.1	0.068	-0.02
V117	117	13.4	0.082	0
V117	117	18.4	0.095	-0.015
V117	117	24	0.101	-0.02
V117	117	30.7	0.109	-0.011
V117	117	39.2	0.112	-0.006
V117	117	50.6	0.115	-0.011
V117	117	80.9	0.121	-0.024
V117	117	116.1	0.125	-0.022
G118	118	0	0	0
G118	118	1.7	0	0
G118	118	3.4	0.005	0
G118	118	5.1	0.009	0.036
G118	118	7.3	0.019	0.066
G118	118	10.1	0.023	0.062
G118	118	13.4	0.028	0.058
G118	118	18.4	0.031	0.106
G118	118	24	0.033	0.093
G118	118	30.7	0.038	0.115
G118	118	39.2	0.036	0.124
G118	118	50.6	0.033	0.11
G118	118	80.9	0.037	0.124
G118	118	116.1	0.041	0.128
V119	119	0	0	0
V119	119	1.7	0.003	0.018
V119	119	3.4	0.011	0.018
V119	119	5.1	0.016	0
V119	119	7.3	0.028	0.009
V119	119	10.1	0.034	0.005
V119	119	13.4	0.038	0
V119	119	18.4	0.044	0
V119	119	24	0.049	-0.004
V119	119	30.7	0.052	0.013
V119	119	39.2	0.051	0
V119	119	50.6	0.055	0.013
V119	119	80.9	0.058	-0.009
V119	119	116.1	0.059	-0.013
L120	120	0	0	0
L120	120	1.7	0.017	-0.121
L120	120	3.4	0.043	-0.256
L120	120	5.1	0.084	-0.336
L120	120	7.3	0.118	-0.457
L120	120	10.1	0.149	-0.593
L120	120	13.4	0.172	-0.696
L120	120	18.4	0.197	-0.798
L120	120	24	0.211	-0.864
L120	120	30.7	0.23	-0.899
L120	120	39.2	0.233	-0.948
L120	120	50.6	0.242	-0.976
L120	120	80.9	0.254	-1.041
L120	120	116.1	0.256	-1.083
Q121	121	0	0	0
Q121	121	1.7	-0.008	-0.022
Q121	121	3.4	-0.012	-0.093
Q121	121	5.1	-0.019	-0.121
Q121	121	7.3	-0.027	-0.214
Q121	121	10.1	-0.032	-0.256
Q121	121	13.4	-0.039	-0.304
Q121	121	18.4	-0.046	-0.359
Q121	121	24	-0.047	-0.379
Q121	121	30.7	-0.049	-0.392
Q121	121	39.2	-0.049	-0.409
Q121	121	50.6	-0.049	-0.409
Q121	121	80.9	-0.051	-0.436
Q121	121	116.1	-0.052	-0.44
G122	122	0	0	0
G122	122	1.7	-0.005	-0.049
G122	122	3.4	-0.011	-0.106
G122	122	5.1	-0.016	-0.176
G122	122	7.3	-0.022	-0.282
G122	122	10.1	-0.026	-0.33
G122	122	13.4	-0.029	-0.405
G122	122	18.4	-0.037	-0.44
G122	122	24	-0.04	-0.511
G122	122	30.7	-0.041	-0.524
G122	122	39.2	-0.044	-0.542
G122	122	50.6	-0.045	-0.551
G122	122	80.9	-0.046	-0.581
G122	122	116.1	-0.049	-0.608
T123	123	0	0	0
T123	123	1.7	-0.001	-0.092
T123	123	3.4	0.002	-0.272
T123	123	5.1	0.003	-0.409
T123	123	7.3	0.004	-0.603
T123	123	10.1	0.005	-0.761
T123	123	13.4	0.005	-0.88
T123	123	18.4	0.008	-1.016
T123	123	24	0.008	-1.1
T123	123	30.7	0.01	-1.162
T123	123	39.2	0.008	-1.228
T123	123	50.6	0.009	-1.276
T123	123	80.9	0.01	-1.316
T123	123	116.1	0.011	-1.333
T124	124	0	0	0
T124	124	1.7	0.004	0
T124	124	3.4	0.021	0.224
T124	124	5.1	0.022	0.268
T124	124	7.3	0.032	0.424
T124	124	10.1	0.041	0.567
T124	124	13.4	0.053	0.686
T124	124	18.4	0.06	0.8
T124	124	24	0.063	0.855
T124	124	30.7	0.072	0.911
T124	124	39.2	0.076	0.966
T124	124	50.6	0.076	0.988
T124	124	80.9	0.076	1.051
T124	124	116.1	0.08	1.073
Q125	125	0	0	0
Q125	125	1.7	-0.027	-0.084
Q125	125	3.4	-0.076	-0.141
Q125	125	5.1	-0.107	-0.356
Q125	125	7.3	-0.161	-0.574
Q125	125	10.1	-0.194	-0.669
Q125	125	13.4	-0.218	-0.755
Q125	125	18.4	-0.256	-0.852
Q125	125	24	-0.282	-0.979
Q125	125	30.7	-0.292	-1.021
Q125	125	39.2	-0.311	-1.056
Q125	125	50.6	-0.32	-1.087
Q125	125	80.9	-0.336	-1.109
Q125	125	116.1	-0.353	-1.162
E126	126	0	0	0
E126	126	1.7	0	-0.009
E126	126	3.4	0	0
E126	126	5.1	-0.001	-0.035
E126	126	7.3	-0.002	-0.053
E126	126	10.1	0	-0.044
E126	126	13.4	0	-0.049
E126	126	18.4	-0.001	-0.062
E126	126	24	-0.001	-0.062
E126	126	30.7	-0.002	-0.07
E126	126	39.2	-0.001	-0.075
E126	126	50.6	-0.001	-0.066
E126	126	80.9	-0.002	-0.07
E126	126	116.1	-0.004	-0.084
T127	127	0	0	0
T127	127	1.7	-0.014	-0.066
T127	127	3.4	-0.03	-0.163
T127	127	5.1	-0.04	-0.238
T127	127	7.3	-0.079	-0.357
T127	127	10.1	-0.088	-0.399
T127	127	13.4	-0.099	-0.603
T127	127	18.4	-0.108	-0.709
T127	127	24	-0.117	-0.727
T127	127	30.7	-0.12	-0.643
T127	127	39.2	-0.125	-0.647
T127	127	50.6	-0.131	-0.683
T127	127	80.9	-0.136	-0.718
T127	127	116.1	-0.139	-0.718
F128	128	0	0	0
F128	128	1.7	-0.013	-0.026
F128	128	3.4	-0.027	-0.042
F128	128	5.1	-0.042	-0.083
F128	128	7.3	-0.057	-0.11
F128	128	10.1	-0.073	-0.11
F128	128	13.4	-0.085	-0.138
F128	128	18.4	-0.098	-0.138
F128	128	24	-0.103	-0.176
F128	128	30.7	-0.109	-0.174
F128	128	39.2	-0.114	-0.191
F128	128	50.6	-0.116	-0.176
F128	128	80.9	-0.122	-0.191
F128	128	116.1	-0.125	-0.202
G129	129	0	0	0
G129	129	1.7	0.008	0.026
G129	129	3.4	0.028	0.057
G129	129	5.1	0.048	0.088
G129	129	7.3	0.07	0.172
G129	129	10.1	0.087	0.229
G129	129	13.4	0.101	0.251
G129	129	18.4	0.115	0.273
G129	129	24	0.125	0.312
G129	129	30.7	0.129	0.33
G129	129	39.2	0.137	0.334
G129	129	50.6	0.142	0.348
G129	129	80.9	0.148	0.383
G129	129	116.1	0.148	0.374
N130	130	0	0	0
N130	130	1.7	-0.012	-0.035
N130	130	3.4	-0.024	-0.092
N130	130	5.1	-0.04	-0.167
N130	130	7.3	-0.058	-0.251
N130	130	10.1	-0.07	-0.299
N130	130	13.4	-0.082	-0.354
N130	130	18.4	-0.096	-0.402
N130	130	24	-0.104	-0.451
N130	130	30.7	-0.11	-0.471
N130	130	39.2	-0.116	-0.471
N130	130	50.6	-0.12	-0.51
N130	130	80.9	-0.126	-0.532
N130	130	116.1	-0.126	-0.537
E131	131	0	0	0
E131	131	1.7	-0.011	-0.041
E131	131	3.4	-0.032	-0.092
E131	131	5.1	-0.05	-0.147
E131	131	7.3	-0.073	-0.217
E131	131	10.1	-0.09	-0.303
E131	131	13.4	-0.106	-0.374
E131	131	18.4	-0.12	-0.418
E131	131	24	-0.131	-0.44
E131	131	30.7	-0.14	-0.464
E131	131	39.2	-0.148	-0.497
E131	131	50.6	-0.155	-0.526
E131	131	80.9	-0.162	-0.554
E131	131	116.1	-0.163	-0.563
H132	132	0	0	0
H132	132	1.7	0.007	0.005
H132	132	3.4	0.02	0.031
H132	132	5.1	0.036	0.053
H132	132	7.3	0.049	0.066
H132	132	10.1	0.056	0.106
H132	132	13.4	0.069	0.11
H132	132	18.4	0.078	0.141
H132	132	24	0.089	0.154
H132	132	30.7	0.09	0.163
H132	132	39.2	0.094	0.176
H132	132	50.6	0.096	0.189
H132	132	80.9	0.101	0.203
H132	132	116.1	0.102	0.189
W133	133	0	0	0
W133	133	1.7	0	0.009
W133	133	3.4	-0.001	0.018
W133	133	5.1	0.002	-0.004
W133	133	7.3	0	0.04
W133	133	10.1	0.002	0.035
W133	133	13.4	0.002	0.044
W133	133	18.4	0.001	0.035
W133	133	24	0.001	0.022
W133	133	30.7	0.002	0.031
W133	133	39.2	0	0.031
W133	133	50.6	0.002	0.022
W133	133	80.9	0.002	0.035
W133	133	116.1	0	0.022
A134	134	0	0	0
A134	134	1.7	0.008	0
A134	134	3.4	0.024	-0.004
A134	134	5.1	0.038	0.009
A134	134	7.3	0.058	0.023
A134	134	10.1	0.067	0.023
A134	134	13.4	0.082	0.027
A134	134	18.4	0.092	0.066
A134	134	24	0.1	0.049
A134	134	30.7	0.105	0.058
A134	134	39.2	0.111	0.062
A134	134	50.6	0.115	0.062
A134	134	80.9	0.118	0.062
A134	134	116.1	0.122	0.075
K136	136	0	0	0
K136	136	1.7	0	0.002
K136	136	3.4	0.001	0.029
K136	136	5.1	0	0.04
K136	136	7.3	0.004	0.064
K136	136	10.1	0.006	0.064
K136	136	13.4	0.006	0.073
K136	136	18.4	0.008	0.099
K136	136	24	0.007	0.091
K136	136	30.7	0.006	0.086
K136	136	39.2	0.006	0.091
K136	136	50.6	0.007	0.073
K136	136	80.9	0.007	0.095
K136	136	116.1	0.006	0.104
G137	137	0	0	0
G137	137	1.7	-0.003	0.005
G137	137	3.4	-0.003	-0.004
G137	137	5.1	-0.004	-0.004
G137	137	7.3	-0.006	-0.026
G137	137	10.1	-0.007	-0.009
G137	137	13.4	-0.008	-0.039
G137	137	18.4	-0.008	-0.017
G137	137	24	-0.008	-0.031
G137	137	30.7	-0.009	-0.017
G137	137	39.2	-0.011	-0.039
G137	137	50.6	-0.012	-0.031
G137	137	80.9	-0.012	-0.035
G137	137	116.1	-0.012	-0.035
I138	138	0	0	0
I138	138	1.7	-0.001	0
I138	138	3.4	0.005	0.03
I138	138	5.1	0.006	0.066
I138	138	7.3	0.011	0.092
I138	138	10.1	0.018	0.118
I138	138	13.4	0.019	0.136
I138	138	18.4	0.023	0.14
I138	138	24	0.024	0.171
I138	138	30.7	0.024	0.18
I138	138	39.2	0.025	0.176
I138	138	50.6	0.028	0.184
I138	138	80.9	0.029	0.189
I138	138	116.1	0.028	0.184
E139	139	0	0	0
E139	139	1.7	-0.001	-0.022
E139	139	3.4	0.003	-0.07
E139	139	5.1	0.004	-0.094
E139	139	7.3	0.007	-0.158
E139	139	10.1	0.009	-0.191
E139	139	13.4	0.011	-0.226
E139	139	18.4	0.012	-0.246
E139	139	24	0.014	-0.264
E139	139	30.7	0.016	-0.281
E139	139	39.2	0.015	-0.301
E139	139	50.6	0.015	-0.301
E139	139	80.9	0.017	-0.312
E139	139	116.1	0.017	-0.323
I140	140	0	0	0
I140	140	1.7	0.006	-0.013
I140	140	3.4	0.016	-0.057
I140	140	5.1	0.021	-0.088
I140	140	7.3	0.035	-0.137
I140	140	10.1	0.044	-0.189
I140	140	13.4	0.048	-0.207
I140	140	18.4	0.056	-0.251
I140	140	24	0.061	-0.26
I140	140	30.7	0.064	-0.282
I140	140	39.2	0.067	-0.299
I140	140	50.6	0.068	-0.291
I140	140	80.9	0.069	-0.326
I140	140	116.1	0.074	-0.326
V141	141	0	0	0
V141	141	1.7	-0.001	-0.013
V141	141	3.4	-0.003	-0.026
V141	141	5.1	-0.003	-0.035
V141	141	7.3	-0.005	-0.07
V141	141	10.1	-0.008	-0.057
V141	141	13.4	-0.01	-0.065
V141	141	18.4	-0.012	-0.074
V141	141	24	-0.013	-0.083
V141	141	30.7	-0.013	-0.079
V141	141	39.2	-0.015	-0.087
V141	141	50.6	-0.015	-0.087
V141	141	80.9	-0.015	-0.101
V141	141	116.1	-0.015	-0.101
S142	142	0	0	0
S142	142	1.7	-0.001	0
S142	142	3.4	-0.001	0
S142	142	5.1	0	-0.013
S142	142	7.3	0.001	-0.004
S142	142	10.1	0.003	0.004
S142	142	13.4	0.005	0.009
S142	142	18.4	0.005	0.004
S142	142	24	0.006	0.018
S142	142	30.7	0.004	0.018
S142	142	39.2	0.008	0.009
S142	142	50.6	0.007	0.013
S142	142	80.9	0.007	0.018
S142	142	116.1	0.005	0.009
Y143	143	0	0	0
Y143	143	1.7	0.005	0.004
Y143	143	3.4	0.014	-0.031
Y143	143	5.1	0.02	-0.071
Y143	143	7.3	0.039	-0.115
Y143	143	10.1	0.044	-0.128
Y143	143	13.4	0.053	-0.154
Y143	143	18.4	0.058	-0.172
Y143	143	24	0.066	-0.194
Y143	143	30.7	0.072	-0.203
Y143	143	39.2	0.074	-0.225
Y143	143	50.6	0.073	-0.216
Y143	143	80.9	0.081	-0.242
Y143	143	116.1	0.082	-0.251
Q144	144	0	0	0
Q144	144	1.7	0.006	0.011
Q144	144	3.4	0.009	0.062
Q144	144	5.1	0	0.009
Q144	144	7.3	-0.001	0
Q144	144	10.1	-0.001	0
Q144	144	13.4	-0.001	0
Q144	144	18.4	-0.001	0
Q144	144	24	-0.001	0
Q144	144	30.7	-0.001	0
Q144	144	39.2	-0.001	0
Q144	144	50.6	-0.001	0
Q144	144	80.9	-0.001	0
Q144	144	116.1	-0.001	0
G145	145	0	0	0
G145	145	1.7	0	0
G145	145	3.4	0	-0.031
G145	145	5.1	0.007	-0.068
G145	145	7.3	0.008	-0.055
G145	145	10.1	0.006	-0.075
G145	145	13.4	0.006	-0.07
G145	145	18.4	0.01	-0.132
G145	145	24	0.013	-0.141
G145	145	30.7	0.015	-0.198
G145	145	39.2	0.013	-0.275
G145	145	50.6	0.016	-0.202
G145	145	80.9	0.02	-0.198
G145	145	116.1	0.019	-0.409
Q146	146	0	0	0
Q146	146	1.7	0	0
Q146	146	3.4	0.003	-0.057
Q146	146	5.1	0.005	-0.057
Q146	146	7.3	0.006	-0.092
Q146	146	10.1	0.009	-0.083
Q146	146	13.4	0.009	-0.11
Q146	146	18.4	0.013	-0.114
Q146	146	24	0.015	-0.145
Q146	146	30.7	0.012	-0.154
Q146	146	39.2	0.015	-0.149
Q146	146	50.6	0.011	-0.158
Q146	146	80.9	0.015	-0.176
Q146	146	116.1	0.011	-0.171
D147	147	0	0	0
D147	147	1.7	0.006	0.009
D147	147	3.4	0.016	-0.009
D147	147	5.1	0.025	-0.013
D147	147	7.3	0.034	-0.022
D147	147	10.1	0.045	-0.053
D147	147	13.4	0.053	-0.035
D147	147	18.4	0.062	-0.097
D147	147	24	0.068	-0.088
D147	147	30.7	0.075	-0.11
D147	147	39.2	0.082	-0.119
D147	147	50.6	0.087	-0.097
D147	147	80.9	0.096	-0.088
D147	147	116.1	0.093	-0.097
N148	148	0	0	0
N148	148	1.7	0.005	-0.022
N148	148	3.4	0.017	-0.031
N148	148	5.1	0.023	-0.047
N148	148	7.3	0.033	-0.038
N148	148	10.1	0.045	-0.038
N148	148	13.4	0.053	-0.047
N148	148	18.4	0.059	-0.055
N148	148	24	0.065	-0.051
N148	148	30.7	0.07	-0.06
N148	148	39.2	0.075	-0.068
N148	148	50.6	0.076	-0.068
N148	148	80.9	0.078	-0.068
N148	148	116.1	0.081	-0.073
I149	149	0	0	0
I149	149	1.7	0.01	0.061
I149	149	3.4	0.03	0.126
I149	149	5.1	0.045	0.218
I149	149	7.3	0.064	0.32
I149	149	10.1	0.079	0.374
I149	149	13.4	0.094	0.414
I149	149	18.4	0.111	0.472
I149	149	24	0.117	0.486
I149	149	30.7	0.124	0.481
I149	149	39.2	0.122	0.49
I149	149	50.6	0.12	0.472
I149	149	80.9	0.117	0.442
I149	149	116.1	0.114	0.433
Y150	150	0	0	0
Y150	150	1.7	0.01	0
Y150	150	3.4	0.02	0.013
Y150	150	5.1	0.03	0.035
Y150	150	7.3	0.043	0.066
Y150	150	10.1	0.054	0.084
Y150	150	13.4	0.066	0.115
Y150	150	18.4	0.074	0.11
Y150	150	24	0.081	0.123
Y150	150	30.7	0.086	0.123
Y150	150	39.2	0.087	0.15
Y150	150	50.6	0.091	0.154
Y150	150	80.9	0.096	0.163
Y150	150	116.1	0.097	0.154
S151	151	0	0	0
S151	151	1.7	-0.007	-0.05
S151	151	3.4	-0.015	-0.128
S151	151	5.1	-0.026	-0.227
S151	151	7.3	-0.038	-0.299
S151	151	10.1	-0.045	-0.359
S151	151	13.4	-0.052	-0.438
S151	151	18.4	-0.059	-0.526
S151	151	24	-0.061	-0.552
S151	151	30.7	-0.068	-0.577
S151	151	39.2	-0.069	-0.598
S151	151	50.6	-0.074	-0.603
S151	151	80.9	-0.078	-0.636
S151	151	116.1	-0.08	-0.647
D152	152	0	0	0
D152	152	1.7	-0.003	-0.009
D152	152	3.4	-0.01	-0.009
D152	152	5.1	-0.011	-0.009
D152	152	7.3	-0.016	-0.009
D152	152	10.1	-0.018	-0.026
D152	152	13.4	-0.023	-0.044
D152	152	18.4	-0.024	-0.044
D152	152	24	-0.027	-0.049
D152	152	30.7	-0.027	-0.062
D152	152	39.2	-0.029	-0.066
D152	152	50.6	-0.03	-0.066
D152	152	80.9	-0.032	-0.066
D152	152	116.1	-0.034	-0.062
L153	153	0	0	0
L153	153	1.7	0	0.012
L153	153	3.4	0	0.009
L153	153	5.1	0.006	0.012
L153	153	7.3	0.008	0.031
L153	153	10.1	0.011	0.018
L153	153	13.4	0.011	0.031
L153	153	18.4	0.019	0.04
L153	153	24	0.022	0.036
[truncated: 1,209 more rows]
